# Supplementary material for: Hybrid Genomic Analysis of Salmonella enterica Serovar Enteritidis SE3 Isolated from Polluted Soil in Brazil
Source: Microorganisms. 2022 Dec 31;11(1):111. doi: 10.3390/microorganisms11010111 (PMC9861973; doi:10.3390/microorganisms11010111)
Supplement: Supplementary file 1 [file microorganisms-11-00111-s001.zip › Suplementary material.xlsx]

## Sheet: Hoja2
Table S1	Annotation of Prokka
Number	Code	Annotated protein
1	PROKKA_00001	Nitrate/nitrite response regulator protein NarL
2	PROKKA_00002	Lipid A 3-O-deacylase (PagL)
3	PROKKA_00003	hypothetical protein
4	PROKKA_00004	hypothetical protein
5	PROKKA_00005	Phage tail fibre repeat protein
6	PROKKA_00006	hypothetical protein
7	PROKKA_00007	E3 ubiquitin-protein ligase sspH2
8	PROKKA_00008	DNA polymerase V subunit UmuC
9	PROKKA_00010	Inner membrane protein YejM
10	PROKKA_00011	hypothetical protein
11	PROKKA_00012	Nucleoid-associated protein YejK
12	PROKKA_00013	hypothetical protein
13	PROKKA_00014	50S ribosomal protein L25
14	PROKKA_00015	type I restriction enzyme EcoKI subunit R
15	PROKKA_00016	Ribosomal small subunit pseudouridine synthase A
16	PROKKA_00017	Bicyclomycin resistance protein
17	PROKKA_00018	hypothetical protein
18	PROKKA_00019	Glutathione import ATP-binding protein GsiA
19	PROKKA_00020	Inner membrane ABC transporter permease protein YejE
20	PROKKA_00021	Inner membrane ABC transporter permease protein YejB
21	PROKKA_00022	Oligopeptide-binding protein AppA precursor
22	PROKKA_00023	Putative cyclic-di-GMP phosphodiesterase AdrB
23	PROKKA_00024	Murein DD-endopeptidase MepS/Murein LD-carboxypeptidase precursor
24	PROKKA_00025	Inner membrane protein YeiU
25	PROKKA_00026	Putative metal chaperone YciC
26	PROKKA_00027	Elongation factor P-like protein
27	PROKKA_00028	hypothetical protein
28	PROKKA_00029	hypothetical protein
29	PROKKA_00030	Sugar efflux transporter B
30	PROKKA_00031	hypothetical protein
31	PROKKA_00032	Multiphosphoryl transfer protein
32	PROKKA_00033	Tagatose-6-phosphate kinase
33	PROKKA_00034	PTS system fructose-specific EIIBC component
34	PROKKA_00035	Endonuclease 4
35	PROKKA_00036	hypothetical protein
36	PROKKA_00037	HTH-type transcriptional activator CmpR
37	PROKKA_00038	Lysine-specific permease
38	PROKKA_00039	Colicin I receptor precursor
39	PROKKA_00040	Regulatory protein UhpC
40	PROKKA_00041	Phosphoserine phosphatase
41	PROKKA_00042	L-serine dehydratase 1
42	PROKKA_00043	Helix-turn-helix
43	PROKKA_00044	S-formylglutathione hydrolase YeiG
44	PROKKA_00045	GTP cyclohydrolase 1
45	PROKKA_00046	hypothetical protein
46	PROKKA_00047	HTH-type transcriptional regulator GalS
47	PROKKA_00048	D-galactose-binding periplasmic protein precursor
48	PROKKA_00049	Galactose/methyl galactoside import ATP-binding protein MglA
49	PROKKA_00050	Galactoside transport system permease protein MglC
50	PROKKA_00051	NAD-dependent dihydropyrimidine dehydrogenase subunit PreA
51	PROKKA_00052	NAD-dependent dihydropyrimidine dehydrogenase subunit PreT
52	PROKKA_00053	hypothetical protein
53	PROKKA_00054	vancomycin high temperature exclusion protein
54	PROKKA_00055	Cytidine deaminase
55	PROKKA_00056	Inner membrane protein YohK
56	PROKKA_00057	hypothetical protein
57	PROKKA_00058	HTH-type transcriptional regulator GbpR
58	PROKKA_00059	4-hydroxybenzoate transporter PcaK
59	PROKKA_00060	Gentisate 1,2-dioxygenase
60	PROKKA_00061	Gentisate 1,2-dioxygenase
61	PROKKA_00062	Maleylpyruvate isomerase
62	PROKKA_00063	3-hydroxybenzoate 6-hydroxylase
63	PROKKA_00064	tRNA-dihydrouridine synthase C
64	PROKKA_00065	Multidrug resistance outer membrane protein MdtP precursor
65	PROKKA_00066	3-oxoacyl-[acyl-carrier-protein] reductase FabG
66	PROKKA_00067	Inner membrane protein YohD
67	PROKKA_00068	Inner membrane protein YohC
68	PROKKA_00069	D-alanyl-D-alanine endopeptidase precursor
69	PROKKA_00070	D-lactate dehydrogenase
70	PROKKA_00071	Periplasmic beta-glucosidase precursor
71	PROKKA_00072	Putative osmoprotectant uptake system substrate-binding protein OsmF precursor
72	PROKKA_00073	Putative osmoprotectant uptake system permease protein YehY
73	PROKKA_00074	Putative osmoprotectant uptake system ATP-binding protein YehX
74	PROKKA_00075	Putative osmoprotectant uptake system permease protein YehW
75	PROKKA_00076	hypothetical protein
76	PROKKA_00077	HTH-type transcriptional repressor YcgE
77	PROKKA_00078	Sensor histidine kinase YehU
78	PROKKA_00079	Transcriptional regulatory protein YehT
79	PROKKA_00080	hypothetical protein
80	PROKKA_00081	putative lipoprotein YehR precursor
81	PROKKA_00082	putative lipoprotein YehR precursor
82	PROKKA_00083	Methionine--tRNA ligase
83	PROKKA_00084	Septum site-determining protein MinD
84	PROKKA_00085	hypothetical protein
85	PROKKA_00086	Fimbrial protein
86	PROKKA_00087	Chaperone protein EcpD precursor
87	PROKKA_00088	Outer membrane usher protein HtrE precursor
88	PROKKA_00089	hypothetical protein
89	PROKKA_00090	Nickel/cobalt homeostasis protein RcnB precursor
90	PROKKA_00091	Hydroxyethylthiazole kinase
91	PROKKA_00092	Hydroxymethylpyrimidine/phosphomethylpyrimidine kinase
92	PROKKA_00093	putative HTH-type transcriptional regulator YegW
93	PROKKA_00094	putative sugar kinase YdjH
94	PROKKA_00095	ADP-ribosyl-[dinitrogen reductase] glycohydrolase
95	PROKKA_00096	Putative nucleoside transporter YegT
96	PROKKA_00097	Fructose-bisphosphate aldolase class 1
97	PROKKA_00098	Fructose-bisphosphate aldolase class 1
98	PROKKA_00099	hypothetical protein
99	PROKKA_00100	Tir chaperone
100	PROKKA_00101	putative protease YhbU precursor
101	PROKKA_00102	hypothetical protein
102	PROKKA_00103	hypothetical protein
103	PROKKA_00104	hypothetical protein
104	PROKKA_00105	Transcriptional regulatory protein BaeR
105	PROKKA_00106	Signal transduction histidine-protein kinase BaeS
106	PROKKA_00107	Putative multidrug resistance protein MdtD
107	PROKKA_00108	Multidrug resistance protein MdtC
108	PROKKA_00109	Multidrug resistance protein MdtB
109	PROKKA_00110	Multidrug resistance protein MdtA precursor
110	PROKKA_00111	hypothetical protein
111	PROKKA_00112	Chaperone protein DnaK
112	PROKKA_00113	DNA-3-methyladenine glycosylase 2
113	PROKKA_00114	putative diguanylate cyclase YegE
114	PROKKA_00115	Uridine kinase
115	PROKKA_00116	Deoxycytidine triphosphate deaminase
116	PROKKA_00117	putative assembly protein
117	PROKKA_00118	Magnesium and cobalt efflux protein CorC
118	PROKKA_00119	Polysaccharide biosynthesis/export protein
119	PROKKA_00120	Low molecular weight protein-tyrosine-phosphatase wzb
120	PROKKA_00121	Tyrosine-protein kinase wzc
121	PROKKA_00122	UDP-Glc:alpha-D-GlcNAc-diphosphoundecaprenol beta-1,3-glucosyltransferase WfgD
122	PROKKA_00123	Serine acetyltransferase
123	PROKKA_00124	putative glycosyl transferase
124	PROKKA_00125	putative colanic acid biosynthesis protein
125	PROKKA_00126	PGL/p-HBAD biosynthesis glycosyltransferase/MT3031
126	PROKKA_00127	Putative acetyltransferase
127	PROKKA_00128	GDP-mannose 4,6-dehydratase
128	PROKKA_00129	GDP-L-fucose synthase
129	PROKKA_00130	GDP-mannose mannosyl hydrolase
130	PROKKA_00131	Alpha-D-kanosaminyltransferase
131	PROKKA_00132	Mannose-1-phosphate guanylyltransferase 1
132	PROKKA_00133	Phosphomannomutase/phosphoglucomutase
133	PROKKA_00134	UDP-glucose:undecaprenyl-phosphate glucose-1-phosphate transferase
134	PROKKA_00135	Lipopolysaccharide biosynthesis protein WzxC
135	PROKKA_00136	colanic acid biosynthesis protein
136	PROKKA_00137	GDP-mannose-dependent alpha-(1-6)-phosphatidylinositol monomannoside mannosyltransferase
137	PROKKA_00138	putative colanic acid biosynthesis protein
138	PROKKA_00139	UTP--glucose-1-phosphate uridylyltransferase
139	PROKKA_00140	dTDP-glucose 4,6-dehydratase
140	PROKKA_00141	dTDP-4-dehydrorhamnose reductase
141	PROKKA_00142	Glucose-1-phosphate thymidylyltransferase
142	PROKKA_00143	dTDP-4-dehydrorhamnose 3,5-epimerase
143	PROKKA_00144	CDP-6-deoxy-L-threo-D-glycero-4-hexulose-3-dehydrase reductase
144	PROKKA_00145	Glucose-1-phosphate cytidylyltransferase
145	PROKKA_00146	CDP-glucose 4,6-dehydratase
146	PROKKA_00147	UDP-4-amino-4-deoxy-L-arabinose--oxoglutarate aminotransferase
147	PROKKA_00148	CDP-abequose synthase
148	PROKKA_00149	CDP-paratose 2-epimerase
149	PROKKA_00150	hypothetical protein
150	PROKKA_00151	Abequosyltransferase RfbV
151	PROKKA_00152	GDP-mannose:cellobiosyl-diphosphopolyprenol alpha-mannosyltransferase
152	PROKKA_00153	N-glycosyltransferase
153	PROKKA_00154	Mannose-1-phosphate guanylyltransferase RfbM
154	PROKKA_00155	Phosphoglucosamine mutase
155	PROKKA_00156	putative sugar transferase EpsL
156	PROKKA_00157	6-phosphogluconate dehydrogenase, decarboxylating
157	PROKKA_00158	UDP-glucose 6-dehydrogenase
158	PROKKA_00159	Chain length determinant protein
159	PROKKA_00160	Phosphoribosyl-ATP pyrophosphatase
160	PROKKA_00161	Imidazole glycerol phosphate synthase subunit HisF
161	PROKKA_00162	1-(5-phosphoribosyl)-5-[(5-phosphoribosylamino)methylideneamino] imidazole-4-carboxamide isomerase
162	PROKKA_00163	Imidazole glycerol phosphate synthase subunit HisH
163	PROKKA_00164	Histidine biosynthesis bifunctional protein HisB
164	PROKKA_00165	Histidinol-phosphate aminotransferase
165	PROKKA_00166	Histidinol dehydrogenase
166	PROKKA_00167	ATP phosphoribosyltransferase
167	PROKKA_00168	NAD dependent epimerase/dehydratase family protein
168	PROKKA_00169	HTH-type transcriptional activator AllS
169	PROKKA_00170	Low-affinity putrescine importer PlaP
170	PROKKA_00171	Exodeoxyribonuclease I
171	PROKKA_00172	E3 ubiquitin-protein ligase SopA
172	PROKKA_00173	Polysulfide reductase chain A precursor
173	PROKKA_00174	putative ferredoxin-like protein YdhX precursor
174	PROKKA_00175	Prokaryotic cytochrome b561
175	PROKKA_00176	D-alanyl-D-alanine carboxypeptidase DacD precursor
176	PROKKA_00177	DNA gyrase inhibitor
177	PROKKA_00178	Inner membrane protein YeeA
178	PROKKA_00179	hypothetical protein
179	PROKKA_00180	L-threonine kinase
180	PROKKA_00181	putative propionate kinase
181	PROKKA_00182	Propanediol utilization protein PduV
182	PROKKA_00183	Propanediol utilization protein PduU
183	PROKKA_00184	hypothetical protein
184	PROKKA_00185	Electron transport complex protein RnfC
185	PROKKA_00186	Aldehyde-alcohol dehydrogenase
186	PROKKA_00187	Aldehyde-alcohol dehydrogenase
187	PROKKA_00188	Cob(I)yrinic acid a,c-diamide adenosyltransferase
188	PROKKA_00189	Carbon dioxide concentrating mechanism protein CcmL
189	PROKKA_00190	hypothetical protein
190	PROKKA_00191	Phosphate propanoyltransferase
191	PROKKA_00192	hypothetical protein
192	PROKKA_00193	Propanediol utilization protein PduA
193	PROKKA_00194	hypothetical protein
194	PROKKA_00195	Diol dehydratase-reactivating factor alpha subunit
195	PROKKA_00196	Propanediol dehydratase small subunit
196	PROKKA_00197	Propanediol dehydratase medium subunit
197	PROKKA_00198	Propanediol dehydratase large subunit
198	PROKKA_00199	Propanediol utilization protein PduB
199	PROKKA_00200	Propanediol utilization protein PduA
200	PROKKA_00201	Propanediol diffusion facilitator
201	PROKKA_00202	Arabinose operon regulatory protein
202	PROKKA_00203	Cobyrinic acid A,C-diamide synthase
203	PROKKA_00204	cobalamin biosynthesis protein
204	PROKKA_00205	Cobalt-precorrin-8X methylmutase
205	PROKKA_00206	cobalt-precorrin-6A synthase
206	PROKKA_00207	putative cobalt-precorrin-6Y C(5)-methyltransferase
207	PROKKA_00208	putative cobalt-precorrin-6Y C(15)-methyltransferase [decarboxylating]
208	PROKKA_00209	Cobalt-precorrin-4 C(11)-methyltransferase
209	PROKKA_00210	cobalamin biosynthesis protein CbiG
210	PROKKA_00211	Cobalt-precorrin-3B C(17)-methyltransferase
211	PROKKA_00212	Precorrin-6A reductase
212	PROKKA_00213	Sirohydrochlorin cobaltochelatase
213	PROKKA_00214	Cobalt-precorrin-2 C(20)-methyltransferase
214	PROKKA_00215	Cobalt transport protein CbiM precursor
215	PROKKA_00216	Cobalt transport protein CbiN
216	PROKKA_00217	Cobalt transport protein CbiQ
217	PROKKA_00218	Cobalt import ATP-binding protein CbiO
218	PROKKA_00219	Cobyric acid synthase
219	PROKKA_00220	Bifunctional adenosylcobalamin biosynthesis protein CobU
220	PROKKA_00221	Cobalamin synthase
221	PROKKA_00222	Nicotinate-nucleotide--dimethylbenzimidazole phosphoribosyltransferase
222	PROKKA_00223	putative L,D-transpeptidase ErfK/SrfK precursor
223	PROKKA_00225	Multidrug resistance protein MdtK
224	PROKKA_00227	hypothetical protein
225	PROKKA_00228	AMP nucleosidase
226	PROKKA_00229	hypothetical protein
227	PROKKA_00230	hypothetical protein
228	PROKKA_00231	Putative beta-lactamase HcpC precursor
229	PROKKA_00232	hypothetical protein
230	PROKKA_00233	hypothetical protein
231	PROKKA_00234	hypothetical protein
232	PROKKA_00235	Prophage CP4-57 regulatory protein (AlpA)
233	PROKKA_00236	hypothetical protein
234	PROKKA_00237	hypothetical protein
235	PROKKA_00238	hypothetical protein
236	PROKKA_00239	hypothetical protein
237	PROKKA_00240	DNA-binding protein H-NS
238	PROKKA_00241	hypothetical protein
239	PROKKA_00242	hypothetical protein
240	PROKKA_00243	hypothetical protein
241	PROKKA_00244	hypothetical protein
242	PROKKA_00245	hypothetical protein
243	PROKKA_00246	hypothetical protein
244	PROKKA_00247	hypothetical protein
245	PROKKA_00248	hypothetical protein
246	PROKKA_00249	hypothetical protein
247	PROKKA_00250	hypothetical protein
248	PROKKA_00251	hypothetical protein
249	PROKKA_00252	hypothetical protein
250	PROKKA_00253	Mobilization protein A
251	PROKKA_00254	hypothetical protein
252	PROKKA_00255	Conjugal transfer protein TraD
253	PROKKA_00256	Major structural subunit of bundle-forming pilus precursor
254	PROKKA_00257	Phage Tail Collar Domain protein
255	PROKKA_00258	TIR domain protein
256	PROKKA_00259	hypothetical protein
257	PROKKA_00260	hypothetical protein
258	PROKKA_00261	Prophage CP4-57 integrase
259	PROKKA_00264	Protein MtfA
260	PROKKA_00266	hypothetical protein
261	PROKKA_00267	Transposase IS116/IS110/IS902 family protein
262	PROKKA_00268	Transposase
263	PROKKA_00270	Glyoxylate/hydroxypyruvate reductase A
264	PROKKA_00271	putative phosphatase YcdX
265	PROKKA_00272	Chaperone protein YcdY
266	PROKKA_00273	Inner membrane protein YcdZ
267	PROKKA_00274	Curli production assembly/transport component CsgG
268	PROKKA_00275	curli assembly protein CsgF
269	PROKKA_00276	curli assembly protein CsgE
270	PROKKA_00277	CsgBAC operon transcriptional regulatory protein
271	PROKKA_00278	Minor curlin subunit precursor
272	PROKKA_00279	Major curlin subunit precursor
273	PROKKA_00280	Curli assembly protein CsgC precursor
274	PROKKA_00281	hypothetical protein
275	PROKKA_00282	O-acetyl-ADP-ribose deacetylase
276	PROKKA_00283	putative cardiolipin synthase YwiE
277	PROKKA_00284	Glucans biosynthesis protein C
278	PROKKA_00285	Glucans biosynthesis protein G precursor
279	PROKKA_00286	Glucans biosynthesis glucosyltransferase H
280	PROKKA_00287	lipoprotein
281	PROKKA_00288	secY/secA suppressor protein
282	PROKKA_00289	Bacillibactin exporter
283	PROKKA_00290	Lipid A biosynthesis lauroyl acyltransferase
284	PROKKA_00291	putative adenylyltransferase/sulfurtransferase MoeZ
285	PROKKA_00292	hypothetical protein
286	PROKKA_00293	hypothetical protein
287	PROKKA_00294	hypothetical protein
288	PROKKA_00295	N-methyl-L-tryptophan oxidase
289	PROKKA_00296	Biofilm regulator BssS
290	PROKKA_00297	DNA-damage-inducible protein I
291	PROKKA_00298	Dihydroorotase
292	PROKKA_00299	putative lipoprotein YceB precursor
293	PROKKA_00300	Glutaredoxin-2
294	PROKKA_00301	Multidrug resistance protein MdtH
295	PROKKA_00302	Putative ribosomal N-acetyltransferase YdaF
296	PROKKA_00303	hypothetical protein
297	PROKKA_00304	Putative oxidoreductase YceM
298	PROKKA_00305	putative peptidoglycan biosynthesis protein MurJ
299	PROKKA_00306	FlgN protein
300	PROKKA_00307	Negative regulator of flagellin synthesis
301	PROKKA_00308	Flagella basal body P-ring formation protein FlgA precursor
302	PROKKA_00309	Flagellar basal body rod protein FlgB
303	PROKKA_00310	Flagellar basal-body rod protein FlgC
304	PROKKA_00311	Basal-body rod modification protein FlgD
305	PROKKA_00312	Flagellar hook protein FlgE
306	PROKKA_00313	Flagellar basal-body rod protein FlgF
307	PROKKA_00314	Flagellar basal-body rod protein FlgG
308	PROKKA_00315	Flagellar L-ring protein precursor
309	PROKKA_00316	Flagellar P-ring protein precursor
310	PROKKA_00317	Peptidoglycan hydrolase FlgJ
311	PROKKA_00318	Flagellar hook-associated protein 1
312	PROKKA_00319	Flagellar hook-associated protein 3
313	PROKKA_00320	Ribonuclease E
314	PROKKA_00321	Ribosomal large subunit pseudouridine synthase C
315	PROKKA_00322	hypothetical protein
316	PROKKA_00323	hypothetical protein
317	PROKKA_00324	Maf-like protein YceF
318	PROKKA_00325	hypothetical protein
319	PROKKA_00326	50S ribosomal protein L32
320	PROKKA_00327	Phosphate acyltransferase
321	PROKKA_00328	3-oxoacyl-[acyl-carrier-protein] synthase 3
322	PROKKA_00329	Malonyl CoA-acyl carrier protein transacylase
323	PROKKA_00330	3-oxoacyl-[acyl-carrier-protein] reductase FabG
324	PROKKA_00331	Acyl carrier protein
325	PROKKA_00332	3-oxoacyl-[acyl-carrier-protein] synthase 2
326	PROKKA_00333	Aminodeoxychorismate lyase
327	PROKKA_00334	putative aminodeoxychorismate lyase
328	PROKKA_00335	Thymidylate kinase
329	PROKKA_00336	DNA polymerase III subunit delta'
330	PROKKA_00337	putative deoxyribonuclease YcfH
331	PROKKA_00338	PTS system glucose-specific EIICB component
332	PROKKA_00339	FhuE receptor precursor
333	PROKKA_00340	HIT-like protein HinT
334	PROKKA_00341	hypothetical protein
335	PROKKA_00342	Penicillin-binding protein activator LpoB precursor
336	PROKKA_00343	Thiamine kinase
337	PROKKA_00344	Beta-hexosaminidase
338	PROKKA_00345	hypothetical protein
339	PROKKA_00346	NADH dehydrogenase
340	PROKKA_00347	hypothetical protein
341	PROKKA_00348	HTH-type transcriptional repressor ComR
342	PROKKA_00349	Multiple stress resistance protein BhsA precursor
343	PROKKA_00350	putative L,D-transpeptidase YcfS precursor
344	PROKKA_00351	Transcription-repair-coupling factor
345	PROKKA_00352	Lipoprotein-releasing system transmembrane protein LolC
346	PROKKA_00353	Lipoprotein-releasing system ATP-binding protein LolD
347	PROKKA_00354	Lipoprotein-releasing system transmembrane protein LolE
348	PROKKA_00355	N-acetyl-D-glucosamine kinase
349	PROKKA_00356	NAD-dependent protein deacylase
350	PROKKA_00357	Spermidine/putrescine-binding periplasmic protein precursor
351	PROKKA_00358	Inner membrane ABC transporter permease protein YdcV
352	PROKKA_00359	Secreted effector protein SifA
353	PROKKA_00360	Spermidine/putrescine transport system permease protein PotB
354	PROKKA_00361	Spermidine/putrescine import ATP-binding protein PotA
355	PROKKA_00362	Peptidase T
356	PROKKA_00363	Peptidase T
357	PROKKA_00364	hypothetical protein
358	PROKKA_00365	50S ribosomal protein L16 arginine hydroxylase
359	PROKKA_00366	Virulence sensor histidine kinase PhoQ
360	PROKKA_00367	Virulence transcriptional regulatory protein PhoP
361	PROKKA_00368	Adenylosuccinate lyase
362	PROKKA_00369	High frequency lysogenization protein HflD
363	PROKKA_00370	tRNA-specific 2-thiouridylase MnmA
364	PROKKA_00371	Phosphatase NudJ
365	PROKKA_00372	hypothetical protein
366	PROKKA_00373	Ribosomal large subunit pseudouridine synthase E
367	PROKKA_00374	Isocitrate dehydrogenase [NADP]
368	PROKKA_00375	hypothetical protein
369	PROKKA_00376	hypothetical protein
370	PROKKA_00377	hypothetical protein
371	PROKKA_00378	DNA-damage-inducible protein I
372	PROKKA_00379	Glucan endo-1,3-beta-glucosidase precursor
373	PROKKA_00380	hypothetical protein
374	PROKKA_00381	Attachment invasion locus protein precursor
375	PROKKA_00383	Membrane-bound lysozyme-inhibitor of c-type lysozyme
376	PROKKA_00384	hypothetical protein
377	PROKKA_00385	Small heat shock protein IbpA
378	PROKKA_00386	hypothetical protein
379	PROKKA_00387	hypothetical protein
380	PROKKA_00388	hypothetical protein
381	PROKKA_00389	Oligopeptide-binding protein AppA precursor
382	PROKKA_00390	Dipeptide transport system permease protein DppB
383	PROKKA_00391	Dipeptide transport system permease protein DppC
384	PROKKA_00392	Oligopeptide transport ATP-binding protein OppD
385	PROKKA_00393	Oligopeptide transport ATP-binding protein OppF
386	PROKKA_00394	Low conductance mechanosensitive channel YnaI
387	PROKKA_00395	hypothetical protein
388	PROKKA_00397	Metal-binding protein ZinT precursor
389	PROKKA_00398	Streptomycin 3''-adenylyltransferase
390	PROKKA_00399	Bacterial regulatory proteins, luxR family
391	PROKKA_00400	HTH-type transcriptional repressor YcgE
392	PROKKA_00401	putative two-component-system connector protein AriR
393	PROKKA_00402	Monofunctional chorismate mutase precursor
394	PROKKA_00403	Leucine efflux protein
395	PROKKA_00404	tellurite resistance protein TehB
396	PROKKA_00405	hypothetical protein
397	PROKKA_00406	hypothetical protein
398	PROKKA_00407	hypothetical protein
399	PROKKA_00408	hypothetical protein
400	PROKKA_00409	hypothetical protein
401	PROKKA_00410	hypothetical protein
402	PROKKA_00411	Inner membrane transport protein YeaN
403	PROKKA_00412	HTH-type transcriptional repressor of iron proteins A
404	PROKKA_00413	hypothetical protein
405	PROKKA_00414	hypothetical protein
406	PROKKA_00415	Proline--tRNA ligase
407	PROKKA_00416	Putative diguanylate cyclase YeaJ
408	PROKKA_00417	hypothetical protein
409	PROKKA_00418	PrkA AAA domain protein
410	PROKKA_00419	MltA-interacting protein precursor
411	PROKKA_00420	Anaerobic sulfatase-maturating enzyme
412	PROKKA_00421	putative oxidoreductase YtbE
413	PROKKA_00422	Putative glucose-6-phosphate 1-epimerase
414	PROKKA_00423	Glyceraldehyde-3-phosphate dehydrogenase A
415	PROKKA_00424	Peptide methionine sulfoxide reductase MsrB
416	PROKKA_00425	hypothetical protein
417	PROKKA_00426	D-arabitol-phosphate dehydrogenase
418	PROKKA_00427	Inner membrane metabolite transport protein YdjE
419	PROKKA_00428	Sorbitol dehydrogenase
420	PROKKA_00429	putative fructose-bisphosphate aldolase
421	PROKKA_00430	putative sugar kinase YdjH
422	PROKKA_00431	General stress protein 69
423	PROKKA_00432	HTH-type transcriptional repressor GlcR
424	PROKKA_00433	Inner membrane metabolite transport protein YdjE
425	PROKKA_00434	nicotinamidase/pyrazinamidase
426	PROKKA_00435	L-asparaginase 1
427	PROKKA_00436	Protease 4
428	PROKKA_00437	Putative NAD(P)H nitroreductase YdjA
429	PROKKA_00438	Selenide, water dikinase
430	PROKKA_00439	DNA topoisomerase 3
431	PROKKA_00440	NADP-specific glutamate dehydrogenase
432	PROKKA_00441	hypothetical protein
433	PROKKA_00442	CTP pyrophosphohydrolase
434	PROKKA_00443	Exodeoxyribonuclease III
435	PROKKA_00444	Succinylornithine transaminase
436	PROKKA_00445	Arginine N-succinyltransferase
437	PROKKA_00446	N-succinylglutamate 5-semialdehyde dehydrogenase
438	PROKKA_00447	N-succinylarginine dihydrolase
439	PROKKA_00448	Succinylglutamate desuccinylase
440	PROKKA_00449	hypothetical protein
441	PROKKA_00450	Spheroplast protein Y precursor
442	PROKKA_00451	Excinuclease cho
443	PROKKA_00452	NH(3)-dependent NAD(+) synthetase
444	PROKKA_00453	Osmotically-inducible lipoprotein E precursor
445	PROKKA_00454	N,N'-diacetylchitobiose-specific phosphotransferase enzyme IIB component
446	PROKKA_00455	N,N'-diacetylchitobiose permease IIC component
447	PROKKA_00456	N,N'-diacetylchitobiose-specific phosphotransferase enzyme IIA component
448	PROKKA_00457	HTH-type transcriptional regulator ChbR
449	PROKKA_00458	6-phospho-beta-glucosidase
450	PROKKA_00459	hypothetical protein
451	PROKKA_00460	Catalase HPII
452	PROKKA_00461	Cell division activator CedA
453	PROKKA_00462	L-cystine uptake protein TcyP
454	PROKKA_00463	Inner membrane protein YdjM
455	PROKKA_00464	2-deoxyglucose-6-phosphate phosphatase
456	PROKKA_00465	hypothetical protein
457	PROKKA_00466	Fructosamine kinase
458	PROKKA_00467	hypothetical protein
459	PROKKA_00468	6-phosphofructokinase isozyme 2
460	PROKKA_00469	hypothetical protein
461	PROKKA_00470	hypothetical protein
462	PROKKA_00471	hypothetical protein
463	PROKKA_00472	Nuclease precursor
464	PROKKA_00473	Threonine--tRNA ligase
465	PROKKA_00474	Translation initiation factor IF-3
466	PROKKA_00475	50S ribosomal protein L35
467	PROKKA_00476	50S ribosomal protein L20
468	PROKKA_00477	Phenylalanine--tRNA ligase alpha subunit
469	PROKKA_00478	Phenylalanine--tRNA ligase beta subunit
470	PROKKA_00479	Integration host factor subunit alpha
471	PROKKA_00480	Vitamin B12 import system permease protein BtuC
472	PROKKA_00481	Hydroperoxy fatty acid reductase gpx1
473	PROKKA_00482	Vitamin B12 import ATP-binding protein BtuD
474	PROKKA_00483	Murein DD-endopeptidase MepS/Murein LD-carboxypeptidase precursor
475	PROKKA_00484	Anti-FlhC(2)FlhD(4) factor YdiV
476	PROKKA_00485	hypothetical protein
477	PROKKA_00486	hypothetical protein
478	PROKKA_00487	Phospho-2-dehydro-3-deoxyheptonate aldolase, Phe-sensitive
479	PROKKA_00488	Phosphoenolpyruvate synthase regulatory protein
480	PROKKA_00489	Phosphoenolpyruvate synthase
481	PROKKA_00490	Short-chain-fatty-acid--CoA ligase
482	PROKKA_00491	hypothetical protein
483	PROKKA_00492	Electron transfer flavoprotein-ubiquinone oxidoreductase
484	PROKKA_00493	Electron transfer flavoprotein subunit alpha
485	PROKKA_00494	electron transfer flavoprotein subunit YdiR
486	PROKKA_00495	Electron transfer flavoprotein subunit beta
487	PROKKA_00496	Regulatory protein SoxS
488	PROKKA_00497	Crotonobetainyl-CoA dehydrogenase
489	PROKKA_00498	Acetate CoA-transferase YdiF
490	PROKKA_00499	3-dehydroquinate dehydratase
491	PROKKA_00500	Quinate/shikimate dehydrogenase
492	PROKKA_00501	Inner membrane transport protein YdiN
493	PROKKA_00502	Inner membrane transport protein YdiM
494	PROKKA_00503	hypothetical protein
495	PROKKA_00504	putative inner membrane protein
496	PROKKA_00505	putative FAD-linked oxidoreductase
497	PROKKA_00506	Esterase YdiI
498	PROKKA_00507	hypothetical protein
499	PROKKA_00508	L-cystine uptake protein TcyP
500	PROKKA_00509	Iron-binding protein IscA
501	PROKKA_00510	FeS cluster assembly protein SufB
502	PROKKA_00511	putative ATP-dependent transporter SufC
503	PROKKA_00512	Cysteine desulfuration protein SufE
504	PROKKA_00513	Cysteine desulfurase
505	PROKKA_00514	Cysteine desulfuration protein SufE
506	PROKKA_00515	putative L,D-transpeptidase YnhG precursor
507	PROKKA_00516	hypothetical protein
508	PROKKA_00517	Major outer membrane lipoprotein Lpp precursor
509	PROKKA_00518	Pyruvate kinase I
510	PROKKA_00519	Putrescine importer PuuP
511	PROKKA_00520	L-amino acid amidase
512	PROKKA_00521	hypothetical protein
513	PROKKA_00522	Ribokinase
514	PROKKA_00523	Tetrathionate reductase subunit A precursor
515	PROKKA_00524	Tetrathionate reductase subunit C
516	PROKKA_00525	Tetrathionate reductase subunit B precursor
517	PROKKA_00526	Tetrathionate sensor histidine kinase TtrS
518	PROKKA_00527	Tetrathionate response regulatory protein TtrR
519	PROKKA_00528	hypothetical protein
520	PROKKA_00529	hypothetical protein
521	PROKKA_00530	HTH-type transcriptional repressor YcgE
522	PROKKA_00531	Oxygen regulatory protein NreC
523	PROKKA_00532	Sensor histidine kinase RcsC
524	PROKKA_00533	Salmonella pathogenicity island 2 protein C
525	PROKKA_00534	Type III secretion system outer membrane protein SpiA precursor
526	PROKKA_00535	hypothetical protein
527	PROKKA_00536	hypothetical protein
528	PROKKA_00537	Type III secretion system chaperone SseA
529	PROKKA_00538	Secreted effector protein SseB
530	PROKKA_00539	hypothetical protein
531	PROKKA_00540	Secreted effector protein SseC
532	PROKKA_00541	Secreted effector protein SseD
533	PROKKA_00542	hypothetical protein
534	PROKKA_00543	Chaperone protein IpgC
535	PROKKA_00544	hypothetical protein
536	PROKKA_00545	hypothetical protein
537	PROKKA_00546	Type III secretion needle MxiH like protein
538	PROKKA_00547	hypothetical protein
539	PROKKA_00548	Type III secretion needle MxiH like protein
540	PROKKA_00549	Yop proteins translocation lipoprotein J precursor
541	PROKKA_00550	hypothetical protein
542	PROKKA_00551	hypothetical protein
543	PROKKA_00552	HrpJ-like domain protein
544	PROKKA_00553	hypothetical protein
545	PROKKA_00554	Secretion system apparatus protein SsaV
546	PROKKA_00555	putative ATP synthase YscN
547	PROKKA_00556	hypothetical protein
548	PROKKA_00557	hypothetical protein
549	PROKKA_00558	type III secretion system protein SsaQ
550	PROKKA_00559	Flagellar biosynthetic protein FliP precursor
551	PROKKA_00560	Flagellar biosynthetic protein FliQ
552	PROKKA_00561	flagellar biosynthesis protein FliR
553	PROKKA_00562	Yop proteins translocation protein U
554	PROKKA_00565	Multidrug resistance protein MdtK
555	PROKKA_00566	Riboflavin synthase
556	PROKKA_00567	Cyclopropane-fatty-acyl-phospholipid synthase
557	PROKKA_00568	Inner membrane transport protein YdhC
558	PROKKA_00569	HTH-type transcriptional activator AllS
559	PROKKA_00570	HTH-type transcriptional repressor PurR
560	PROKKA_00571	hypothetical protein
561	PROKKA_00572	Superoxide dismutase [Fe]
562	PROKKA_00573	Murein DD-endopeptidase MepH precursor
563	PROKKA_00574	Glutaredoxin-4
564	PROKKA_00575	Ribonuclease T
565	PROKKA_00576	Lactoylglutathione lyase
566	PROKKA_00577	N-ethylmaleimide reductase
567	PROKKA_00578	HTH-type transcriptional repressor NemR
568	PROKKA_00579	hypothetical protein
569	PROKKA_00580	Oxidoreductase YdhF
570	PROKKA_00581	Superoxide dismutase [Cu-Zn] precursor
571	PROKKA_00582	p-hydroxybenzoic acid efflux pump subunit AaeB
572	PROKKA_00583	p-hydroxybenzoic acid efflux pump subunit AaeA
573	PROKKA_00584	hypothetical protein
574	PROKKA_00585	Transcriptional regulator SlyA
575	PROKKA_00586	Outer membrane lipoprotein SlyB precursor
576	PROKKA_00587	Anhydro-N-acetylmuramic acid kinase
577	PROKKA_00588	Membrane-bound lysozyme inhibitor of C-type lysozyme precursor
578	PROKKA_00589	Pyridoxine/pyridoxamine 5'-phosphate oxidase
579	PROKKA_00590	Tyrosine--tRNA ligase
580	PROKKA_00591	Pyridoxamine kinase
581	PROKKA_00592	Glutathione S-transferase GstA
582	PROKKA_00593	Dipeptide and tripeptide permease A
583	PROKKA_00594	Endonuclease III
584	PROKKA_00595	Electron transport complex protein RnfE
585	PROKKA_00596	Electron transport complex protein RnfG
586	PROKKA_00597	Electron transport complex protein RnfD
587	PROKKA_00598	Electron transport complex protein RnfC
588	PROKKA_00599	Electron transport complex protein rnfB
589	PROKKA_00600	Electron transport complex protein RnfA
590	PROKKA_00601	Inner membrane protein YdgK
591	PROKKA_00602	OriC-binding nucleoid-associated protein
592	PROKKA_00603	putative oxidoreductase YdgJ
593	PROKKA_00604	Aminodeoxyfutalosine deaminase
594	PROKKA_00605	PTS system maltose- and glucose-specific EIICB component
595	PROKKA_00606	hypothetical protein
596	PROKKA_00607	Mannose-6-phosphate isomerase
597	PROKKA_00608	Fumarate hydratase class I, aerobic
598	PROKKA_00609	Fumarate hydratase class II
599	PROKKA_00610	hypothetical protein
600	PROKKA_00611	Sensor protein RstB
601	PROKKA_00612	N-substituted formamide deformylase precursor
602	PROKKA_00613	Outer membrane protein N precursor
603	PROKKA_00614	Transcriptional regulatory protein RstA
604	PROKKA_00615	Inner membrane protein YdgC
605	PROKKA_00616	Putative arginine/ornithine antiporter
606	PROKKA_00617	hypothetical protein
607	PROKKA_00618	NAD(P) transhydrogenase subunit alpha
608	PROKKA_00619	NAD(P) transhydrogenase subunit beta
609	PROKKA_00620	AI-2 transport protein TqsA
610	PROKKA_00621	Spermidine export protein MdtJ
611	PROKKA_00622	Spermidine export protein MdtI
612	PROKKA_00623	Trypsin
613	PROKKA_00624	acid shock protein precursor
614	PROKKA_00625	Inner membrane transport protein YnfM
615	PROKKA_00626	HTH-type transcriptional regulator BenM
616	PROKKA_00627	N-acetylglucosamine repressor
617	PROKKA_00628	ATP-dependent dethiobiotin synthetase BioD 1
618	PROKKA_00629	Voltage-gated ClC-type chloride channel ClcB
619	PROKKA_00630	Choline transport ATP-binding protein OpuBA
620	PROKKA_00631	Glycine betaine/carnitine/choline transport system permease protein OpuCB
621	PROKKA_00632	Glycine betaine/carnitine/choline-binding protein OpuCC precursor
622	PROKKA_00633	Carnitine transport permease protein OpuCD
623	PROKKA_00634	Tat proofreading chaperone DmsD
624	PROKKA_00635	Anaerobic dimethyl sulfoxide reductase chain C
625	PROKKA_00636	Anaerobic dimethyl sulfoxide reductase chain B
626	PROKKA_00637	putative dimethyl sulfoxide reductase chain YnfF precursor
627	PROKKA_00638	Putative dimethyl sulfoxide reductase chain YnfE precursor
628	PROKKA_00639	hypothetical protein
629	PROKKA_00640	lipoprotein
630	PROKKA_00641	Spermidine N(1)-acetyltransferase
631	PROKKA_00642	hypothetical protein
632	PROKKA_00643	hypothetical protein
633	PROKKA_00644	Starvation-sensing protein RspA
634	PROKKA_00645	putative zinc-type alcohol dehydrogenase-like protein YjmD
635	PROKKA_00646	Proline/betaine transporter
636	PROKKA_00647	Polyol:NADP oxidoreductase
637	PROKKA_00648	Putative selenoprotein YdfZ
638	PROKKA_00649	putative HTH-type transcriptional regulator YdfH
639	PROKKA_00650	NADP-dependent 3-hydroxy acid dehydrogenase YdfG
640	PROKKA_00651	Peptidyl-dipeptidase dcp
641	PROKKA_00652	Stress-induced bacterial acidophilic repeat motif protein
642	PROKKA_00653	Nicotinamide-nucleotide amidohydrolase PncC
643	PROKKA_00654	hypothetical protein
644	PROKKA_00655	hypothetical protein
645	PROKKA_00656	putative transporter
646	PROKKA_00657	putative amino-acid metabolite efflux pump
647	PROKKA_00658	hypothetical protein
648	PROKKA_00659	Multiple antibiotic resistance protein MarA
649	PROKKA_00660	Multiple antibiotic resistance protein MarR
650	PROKKA_00661	inner membrane protein
651	PROKKA_00662	Sugar efflux transporter
652	PROKKA_00663	HTH-type transcriptional regulator GltR
653	PROKKA_00664	Succinate semialdehyde dehydrogenase [NAD(P)+] Sad
654	PROKKA_00665	Glutaminase 2
655	PROKKA_00666	hypothetical protein
656	PROKKA_00667	Bestrophin, RFP-TM, chloride channel
657	PROKKA_00668	Calcium/calmodulin dependent protein kinase II Association
658	PROKKA_00669	Outer membrane protein C precursor
659	PROKKA_00670	hydrogenase nickel incorporation protein HybF
660	PROKKA_00671	hypothetical protein
661	PROKKA_00672	High molecular weight rubredoxin
662	PROKKA_00673	Hydrogenase-1 operon protein HyaE
663	PROKKA_00674	HupF/HypC family protein
664	PROKKA_00675	Hydrogenase 2 maturation protease
665	PROKKA_00676	putative Ni/Fe-hydrogenase 1 B-type cytochrome subunit
666	PROKKA_00677	Hydrogenase-1 large chain
667	PROKKA_00678	Uptake hydrogenase small subunit precursor
668	PROKKA_00679	Choloylglycine hydrolase
669	PROKKA_00680	Pyruvate dehydrogenase complex repressor
670	PROKKA_00681	putative zinc-type alcohol dehydrogenase-like protein YjmD
671	PROKKA_00682	Hexuronate transporter
672	PROKKA_00683	PhoPQ-activated pathogenicity-related protein
673	PROKKA_00684	Tetracycline resistance protein, class C
674	PROKKA_00685	Pentachlorophenol 4-monooxygenase
675	PROKKA_00686	Transcriptional regulator SlyA
676	PROKKA_00687	S-adenosylmethionine:tRNA ribosyltransferase-isomerase
677	PROKKA_00688	hypothetical protein
678	PROKKA_00689	hypothetical protein
679	PROKKA_00690	HTH-type transcriptional regulator GalS
680	PROKKA_00691	Malate-2H(+)/Na(+)-lactate antiporter
681	PROKKA_00692	Cystathionine beta-lyase PatB
682	PROKKA_00693	Glycogen debranching enzyme
683	PROKKA_00694	Maltooligosyl trehalose synthase
684	PROKKA_00695	Malto-oligosyltrehalose trehalohydrolase
685	PROKKA_00696	hypothetical protein
686	PROKKA_00697	Acid stress chaperone HdeB precursor
687	PROKKA_00698	Peroxiredoxin OsmC
688	PROKKA_00699	biofilm-dependent modulation protein
689	PROKKA_00700	Stationary-phase-induced ribosome-associated protein
690	PROKKA_00701	NAD-dependent malic enzyme
691	PROKKA_00702	Alcohol dehydrogenase, propanol-preferring
692	PROKKA_00703	Formate dehydrogenase, nitrate-inducible, cytochrome b556(Fdn) subunit
693	PROKKA_00704	Formate dehydrogenase, nitrate-inducible, iron-sulfur subunit
694	PROKKA_00705	Formate dehydrogenase, nitrate-inducible, major subunit precursor
695	PROKKA_00706	Formate dehydrogenase, nitrate-inducible, major subunit precursor
696	PROKKA_00707	Methyl viologen resistance protein YddG
697	PROKKA_00708	Outer membrane porin protein OmpD precursor
698	PROKKA_00709	Glutathione-dependent formaldehyde-activating enzyme
699	PROKKA_00710	Methyl viologen resistance protein SmvA
700	PROKKA_00711	transcriptional regulator BetI
701	PROKKA_00712	Nitrate/nitrite transporter NarU
702	PROKKA_00713	Respiratory nitrate reductase 2 alpha chain
703	PROKKA_00714	Respiratory nitrate reductase 2 beta chain
704	PROKKA_00715	putative nitrate reductase molybdenum cofactor assembly chaperone NarW
705	PROKKA_00716	Respiratory nitrate reductase 2 gamma chain
706	PROKKA_00717	putative isomerase YddE
707	PROKKA_00718	N-hydroxyarylamine O-acetyltransferase
708	PROKKA_00719	hypothetical protein
709	PROKKA_00720	Aromatic amino acid transport protein AroP
710	PROKKA_00721	putative lipoprotein YgdR precursor
711	PROKKA_00722	SMP-30/Gluconolaconase/LRE-like region
712	PROKKA_00723	Fe(3+) dicitrate transport protein FecA precursor
713	PROKKA_00724	HTH-type transcriptional regulator McbR
714	PROKKA_00725	NADPH-dependent curcumin reductase
715	PROKKA_00726	N-acyltransferase YncA
716	PROKKA_00727	Inner membrane protein YdcZ
717	PROKKA_00728	hypothetical protein
718	PROKKA_00729	hypothetical protein
719	PROKKA_00730	Virulence factor SrfB
720	PROKKA_00731	Putative bacterial virulence factor
721	PROKKA_00732	hypothetical protein
722	PROKKA_00733	Gamma-aminobutyraldehyde dehydrogenase
723	PROKKA_00734	putative HTH-type transcriptional regulator YdcR
724	PROKKA_00735	D-alanyl-D-alanine dipeptidase
725	PROKKA_00736	hypothetical protein
726	PROKKA_00737	Secreted effector protein SifA
727	PROKKA_00738	hypothetical protein
728	PROKKA_00739	putative protease YhbU precursor
729	PROKKA_00740	HTH-type transcriptional regulator SinR
730	PROKKA_00741	Inner membrane protein YdcO
731	PROKKA_00742	hypothetical protein
732	PROKKA_00743	Tellurite methyltransferase
733	PROKKA_00744	Tellurite resistance protein TehA
734	PROKKA_00745	glucose-1-phosphate adenylyltransferase
735	PROKKA_00746	Ribosomal-protein-serine acetyltransferase
736	PROKKA_00747	Putative aminopeptidase YsdC
737	PROKKA_00748	Galactitol-specific phosphotransferase enzyme IIB component
738	PROKKA_00749	Galactitol permease IIC component
739	PROKKA_00750	Putative sgc region protein SgcQ
740	PROKKA_00751	Ascorbate-specific phosphotransferase enzyme IIA component
741	PROKKA_00752	Ribulose-phosphate 3-epimerase
742	PROKKA_00753	Glucitol operon repressor
743	PROKKA_00754	Aminoglycoside N(6')-acetyltransferase type 1
744	PROKKA_00755	Starvation-sensing protein RspA
745	PROKKA_00756	Gluconate 5-dehydrogenase
746	PROKKA_00757	D-galactonate transporter
747	PROKKA_00758	L-idonate 5-dehydrogenase (NAD(P)(+))
748	PROKKA_00759	HTH-type transcriptional regulator LutR
749	PROKKA_00760	hypothetical protein
750	PROKKA_00761	Glucans biosynthesis protein D precursor
751	PROKKA_00762	Para-nitrobenzyl esterase
752	PROKKA_00763	hypothetical protein
753	PROKKA_00764	HTH-type transcriptional regulator GbpR
754	PROKKA_00765	Methyl-accepting chemotaxis protein III
755	PROKKA_00766	S-(hydroxymethyl)glutathione dehydrogenase
756	PROKKA_00767	Transcriptional repressor FrmR
757	PROKKA_00768	hypothetical protein
758	PROKKA_00769	hypothetical protein
759	PROKKA_00770	Secreted effector protein SseJ
760	PROKKA_00771	hypothetical protein
761	PROKKA_00772	Cystine-binding periplasmic protein precursor
762	PROKKA_00773	Inner membrane amino-acid ABC transporter permease protein YecS
763	PROKKA_00774	Glutamine transport ATP-binding protein GlnQ
764	PROKKA_00775	Inner membrane amino-acid ABC transporter permease protein YecS
765	PROKKA_00776	hypothetical protein
766	PROKKA_00777	hypothetical protein
767	PROKKA_00778	hypothetical protein
768	PROKKA_00779	hypothetical protein
769	PROKKA_00780	Methyltransferase domain protein
770	PROKKA_00781	Cytochrome b561
771	PROKKA_00782	hypothetical protein
772	PROKKA_00783	ATP-dependent RNA helicase HrpB
773	PROKKA_00784	FMN-dependent NADH-azoreductase
774	PROKKA_00785	Glutathione-dependent formaldehyde-activating enzyme
775	PROKKA_00786	hypothetical protein
776	PROKKA_00787	hypothetical protein
777	PROKKA_00788	hypothetical protein
778	PROKKA_00789	D-lactate dehydrogenase
779	PROKKA_00790	Heat shock protein HslJ
780	PROKKA_00791	hypothetical protein
781	PROKKA_00792	Pyruvate-flavodoxin oxidoreductase
782	PROKKA_00793	Universal stress protein F
783	PROKKA_00794	Multidrug transporter EmrE
784	PROKKA_00795	hypothetical protein
785	PROKKA_00796	putative Peptidoglycan domain protein
786	PROKKA_00797	hypothetical protein
787	PROKKA_00798	hypothetical protein
788	PROKKA_00799	hypothetical protein
789	PROKKA_00800	hypothetical protein
790	PROKKA_00801	hypothetical protein
791	PROKKA_00802	hypothetical protein
792	PROKKA_00803	small toxic polypeptide
793	PROKKA_00804	hypothetical protein
794	PROKKA_00805	hypothetical protein
795	PROKKA_00806	hypothetical protein
796	PROKKA_00807	transcriptional repressor DicA
797	PROKKA_00808	hypothetical protein
798	PROKKA_00809	hypothetical protein
799	PROKKA_00810	hypothetical protein
800	PROKKA_00811	Killing protein KilR
801	PROKKA_00812	hypothetical protein
802	PROKKA_00813	Exodeoxyribonuclease 8
803	PROKKA_00814	Phage integrase family protein
804	PROKKA_00815	tRNA 2-thiocytidine biosynthesis protein TtcA
805	PROKKA_00816	ATP-dependent RNA helicase DbpA
806	PROKKA_00817	Zinc transport protein ZntB
807	PROKKA_00818	Methyl-accepting chemotaxis protein IV
808	PROKKA_00819	putative DNA endonuclease SmrA
809	PROKKA_00820	Methylated-DNA--protein-cysteine methyltransferase
810	PROKKA_00821	Fumarate and nitrate reduction regulatory protein
811	PROKKA_00822	Universal stress protein E
812	PROKKA_00823	hypothetical protein
813	PROKKA_00824	Low conductance mechanosensitive channel YnaI
814	PROKKA_00825	HTH-type transcriptional regulator PuuR
815	PROKKA_00826	B3/4 domain protein
816	PROKKA_00827	hypothetical protein
817	PROKKA_00828	putative thiol peroxidase
818	PROKKA_00829	hypothetical protein
819	PROKKA_00830	Invasin
820	PROKKA_00831	hypothetical protein
821	PROKKA_00832	Right origin-binding protein
822	PROKKA_00833	hypothetical protein
823	PROKKA_00834	putative lipoprotein YgdR precursor
824	PROKKA_00835	HTH-type transcriptional repressor BdcR
825	PROKKA_00836	Cyclic-di-GMP-binding biofilm dispersal mediator protein
826	PROKKA_00837	putative oxidoreductase YtbE
827	PROKKA_00838	HTH-type transcriptional regulator DmlR
828	PROKKA_00839	NmrA-like family protein
829	PROKKA_00840	Periplasmic murein peptide-binding protein precursor
830	PROKKA_00841	murein peptide amidase A
831	PROKKA_00842	L-Ala-D/L-Glu epimerase
832	PROKKA_00843	Thiol peroxidase
833	PROKKA_00844	Transcriptional regulatory protein TyrR
834	PROKKA_00845	hypothetical protein
835	PROKKA_00846	hypothetical protein
836	PROKKA_00847	Thiosulfate sulfurtransferase PspE precursor
837	PROKKA_00848	Phage shock protein D
838	PROKKA_00849	Phage shock protein C
839	PROKKA_00850	Phage shock protein B
840	PROKKA_00851	Phage shock protein B
841	PROKKA_00852	Psp operon transcriptional activator
842	PROKKA_00853	Periplasmic dipeptide transport protein precursor
843	PROKKA_00854	Peptide transport system permease protein SapB
844	PROKKA_00855	Peptide transport system permease protein SapC
845	PROKKA_00856	putative D,D-dipeptide transport ATP-binding protein DdpD
846	PROKKA_00857	putative D,D-dipeptide transport ATP-binding protein DdpF
847	PROKKA_00858	Putative anti-FlhC(2)FlhD(4) factor YdiV
848	PROKKA_00859	Secreted effector kinase SteC
849	PROKKA_00860	Enoyl-[acyl-carrier-protein] reductase [NADH] FabI
850	PROKKA_00861	hypothetical protein
851	PROKKA_00862	Exoribonuclease 2
852	PROKKA_00863	Cyclic di-GMP phosphodiesterase Gmr
853	PROKKA_00864	hypothetical protein
854	PROKKA_00865	Glucitol operon repressor
855	PROKKA_00866	Osmotically-inducible lipoprotein B precursor
856	PROKKA_00867	translation initiation factor Sui1
857	PROKKA_00868	Orotidine 5'-phosphate decarboxylase
858	PROKKA_00869	tetratricopeptide repeat protein
859	PROKKA_00870	Inner membrane protein YciS
860	PROKKA_00871	Phosphatidylglycerophosphatase B
861	PROKKA_00872	GTP cyclohydrolase-2
862	PROKKA_00873	Aconitate hydratase 1
863	PROKKA_00874	hypothetical protein
864	PROKKA_00875	HTH-type transcriptional regulator CysB
865	PROKKA_00876	hypothetical protein
866	PROKKA_00877	DNA topoisomerase 1
867	PROKKA_00878	hypothetical protein
868	PROKKA_00879	putative protease SohB
869	PROKKA_00880	putative oxidoreductase YciK
870	PROKKA_00881	Cob(I)yrinic acid a,c-diamide adenosyltransferase
871	PROKKA_00882	Ribosomal large subunit pseudouridine synthase B
872	PROKKA_00883	Threonylcarbamoyl-AMP synthase
873	PROKKA_00884	hypothetical protein
874	PROKKA_00885	Anthranilate synthase component 1
875	PROKKA_00886	Bifunctional protein TrpGD
876	PROKKA_00887	Tryptophan biosynthesis protein TrpCF
877	PROKKA_00888	Tryptophan synthase beta chain
878	PROKKA_00889	Tryptophan synthase alpha chain
879	PROKKA_00890	Stress-induced bacterial acidophilic repeat motif protein
880	PROKKA_00891	hypothetical protein
881	PROKKA_00892	hypothetical protein
882	PROKKA_00893	Manganese catalase
883	PROKKA_00894	Outer membrane protein W precursor
884	PROKKA_00895	Flagellin N-methylase
885	PROKKA_00896	hypothetical protein
886	PROKKA_00897	putative intracellular septation protein A
887	PROKKA_00898	putative acyl-CoA thioester hydrolase
888	PROKKA_00899	transport protein TonB
889	PROKKA_00900	YciI-like protein
890	PROKKA_00901	hypothetical protein
891	PROKKA_00902	Cardiolipin synthase
892	PROKKA_00903	dsDNA-mimic protein
893	PROKKA_00904	pH-gated potassium channel KcsA
894	PROKKA_00905	Oligopeptide transport ATP-binding protein OppF
895	PROKKA_00906	Oligopeptide transport ATP-binding protein OppD
896	PROKKA_00907	Oligopeptide transport system permease protein OppC
897	PROKKA_00908	Oligopeptide transport system permease protein OppB
898	PROKKA_00909	Periplasmic oligopeptide-binding protein precursor
899	PROKKA_00910	hypothetical protein
900	PROKKA_00911	Aldehyde-alcohol dehydrogenase
901	PROKKA_00912	Thymidine kinase
902	PROKKA_00913	DNA-binding protein H-NS
903	PROKKA_00914	UTP--glucose-1-phosphate uridylyltransferase
904	PROKKA_00915	Regulator of RpoS
905	PROKKA_00916	NTE family protein RssA
906	PROKKA_00917	hypothetical protein
907	PROKKA_00918	Formyltetrahydrofolate deformylase
908	PROKKA_00921	Putative beta-lactamase HcpC precursor
909	PROKKA_00922	Respiratory nitrate reductase 1 gamma chain
910	PROKKA_00923	Nitrate reductase molybdenum cofactor assembly chaperone NarJ
911	PROKKA_00924	Respiratory nitrate reductase 1 beta chain
912	PROKKA_00925	Respiratory nitrate reductase 1 alpha chain
913	PROKKA_00926	Nitrate/nitrite transporter NarK
914	PROKKA_00927	Nitrate/nitrite sensor protein NarX
915	PROKKA_00928	Nitrate/nitrite response regulator protein NarL
916	PROKKA_00929	Invasin
917	PROKKA_00930	DsrE/DsrF-like family protein
918	PROKKA_00931	Cation transport regulator ChaB
919	PROKKA_00932	Sodium/proton antiporter ChaA
920	PROKKA_00933	2-dehydro-3-deoxyphosphooctonate aldolase
921	PROKKA_00934	hypothetical protein
922	PROKKA_00935	hypothetical protein
923	PROKKA_00936	Release factor glutamine methyltransferase
924	PROKKA_00937	Peptide chain release factor 1
925	PROKKA_00938	Glutamyl-tRNA reductase
926	PROKKA_00939	Outer-membrane lipoprotein LolB precursor
927	PROKKA_00940	4-diphosphocytidyl-2-C-methyl-D-erythritol kinase
928	PROKKA_00941	Ribose-phosphate pyrophosphokinase
929	PROKKA_00942	C4-dicarboxylic acid transporter DauA
930	PROKKA_00943	hypothetical protein
931	PROKKA_00944	Peptidyl-tRNA hydrolase
932	PROKKA_00945	Ribosome-binding ATPase YchF
933	PROKKA_00946	hypothetical protein
934	PROKKA_00947	hypothetical protein
935	PROKKA_00948	Hydrogenase-1 small chain precursor
936	PROKKA_00949	Hydrogenase-1 large chain
937	PROKKA_00950	putative Ni/Fe-hydrogenase 1 B-type cytochrome subunit
938	PROKKA_00951	Hydrogenase 2 maturation protease
939	PROKKA_00952	Hydrogenase-1 operon protein HyaE
940	PROKKA_00953	hypothetical protein
941	PROKKA_00954	Cytochrome bd-II ubiquinol oxidase subunit 1
942	PROKKA_00955	Cytochrome bd-II ubiquinol oxidase subunit 2
943	PROKKA_00956	Putative cytochrome bd-II ubiquinol oxidase subunit AppX
944	PROKKA_00957	Glutamate dehydrogenase
945	PROKKA_00958	Periplasmic trehalase precursor
946	PROKKA_00959	hypothetical protein
947	PROKKA_00960	Flagellar brake protein YcgR
948	PROKKA_00961	Endo-type membrane-bound lytic murein transglycosylase A precursor
949	PROKKA_00962	Murein tetrapeptide carboxypeptidase
950	PROKKA_00963	K(+)/H(+) antiporter NhaP2
951	PROKKA_00964	Alanine racemase, catabolic
952	PROKKA_00965	D-amino acid dehydrogenase small subunit
953	PROKKA_00966	SpoVR family protein
954	PROKKA_00967	Fatty acid metabolism regulator protein
955	PROKKA_00968	Na(+)/H(+) antiporter NhaB
956	PROKKA_00969	Disulfide bond formation protein B
957	PROKKA_00970	putative S-adenosyl-L-methionine-dependent methyltransferase TehB
958	PROKKA_00971	GnsA/GnsB family protein
959	PROKKA_00972	hypothetical protein
960	PROKKA_00973	hypothetical protein
961	PROKKA_00974	Ureidoglycolate lyase
962	PROKKA_00975	Protein YcgL
963	PROKKA_00976	Septum site-determining protein MinC
964	PROKKA_00977	Septum site-determining protein MinD
965	PROKKA_00978	Cell division topological specificity factor
966	PROKKA_00979	Ribonuclease D
967	PROKKA_00980	Long-chain-fatty-acid--CoA ligase
968	PROKKA_00981	Outer membrane protein slp precursor
969	PROKKA_00982	tRNA threonylcarbamoyladenosine biosynthesis protein TsaB
970	PROKKA_00983	putative ATP-dependent helicase DinG
971	PROKKA_00984	Enamine/imine deaminase
972	PROKKA_00985	hypothetical protein
973	PROKKA_00986	Aminodeoxychorismate synthase component 1
974	PROKKA_00987	putative NUDIX hydrolase
975	PROKKA_00988	L-serine dehydratase 1
976	PROKKA_00989	Putative cyclic-di-GMP phosphodiesterase AdrB
977	PROKKA_00990	Magnesium and cobalt efflux protein CorC
978	PROKKA_00991	PTS system mannose-specific EIIAB component
979	PROKKA_00992	Mannose permease IIC component
980	PROKKA_00993	Mannose permease IID component
981	PROKKA_00994	hypothetical protein
982	PROKKA_00995	putative manganese efflux pump MntP
983	PROKKA_00996	23S rRNA (guanine(745)-N(1))-methyltransferase
984	PROKKA_00997	Peptidoglycan synthase FtsI precursor
985	PROKKA_00998	Cold shock-like protein CspC
986	PROKKA_00999	hypothetical protein
987	PROKKA_01000	PhoP/PhoQ regulator MgrB
988	PROKKA_01001	hypothetical protein
989	PROKKA_01002	Transcriptional regulator KdgR
990	PROKKA_01003	Multidrug resistance protein stp
991	PROKKA_01004	Protease HtpX
992	PROKKA_01005	Tail-specific protease precursor
993	PROKKA_01006	ProP effector
994	PROKKA_01007	Free methionine-R-sulfoxide reductase
995	PROKKA_01008	Inner membrane protein YebS
996	PROKKA_01009	Paraquat-inducible protein B
997	PROKKA_01010	Ribosomal RNA small subunit methyltransferase F
998	PROKKA_01011	hypothetical protein
999	PROKKA_01012	hypothetical protein
1000	PROKKA_01013	Serine/threonine-protein phosphatase 1
1001	PROKKA_01014	hypothetical protein
1002	PROKKA_01015	hypothetical protein
1003	PROKKA_01016	Guanine nucleotide exchange factor sopE2
1004	PROKKA_01017	hypothetical protein
1005	PROKKA_01018	hypothetical protein
1006	PROKKA_01019	Acetyltransferase (GNAT) family protein
1007	PROKKA_01020	Transposase, Mutator family
1008	PROKKA_01021	putative inner membrane transporter YedA
1009	PROKKA_01022	hypothetical protein
1010	PROKKA_01023	disulfide bond formation protein B
1011	PROKKA_01024	hypothetical protein
1012	PROKKA_01025	Caudovirales tail fibre assembly protein
1013	PROKKA_01026	RNase III inhibitor
1014	PROKKA_01027	hypothetical protein
1015	PROKKA_01028	Phage terminase large subunit (GpA)
1016	PROKKA_01029	hypothetical protein
1017	PROKKA_01030	hypothetical protein
1018	PROKKA_01031	hypothetical protein
1019	PROKKA_01032	hypothetical protein
1020	PROKKA_01033	hypothetical protein
1021	PROKKA_01034	Exodeoxyribonuclease 8
1022	PROKKA_01035	hypothetical protein
1023	PROKKA_01036	hypothetical protein
1024	PROKKA_01037	hypothetical protein
1025	PROKKA_01038	hypothetical protein
1026	PROKKA_01039	Guanine nucleotide exchange factor SopE
1027	PROKKA_01040	Caudovirales tail fibre assembly protein
1028	PROKKA_01041	Fibronectin type III protein
1029	PROKKA_01042	hypothetical protein
1030	PROKKA_01043	hypothetical protein
1031	PROKKA_01044	hypothetical protein
1032	PROKKA_01045	Phage minor tail protein L
1033	PROKKA_01046	Superoxide dismutase [Cu-Zn] 1 precursor
1034	PROKKA_01047	hypothetical protein
1035	PROKKA_01048	hypothetical protein
1036	PROKKA_01049	Bacteriophage lysis protein
1037	PROKKA_01050	Lysozyme RrrD
1038	PROKKA_01051	Phage holin family (Lysis protein S)
1039	PROKKA_01052	PipA protein
1040	PROKKA_01053	hypothetical protein
1041	PROKKA_01054	hypothetical protein
1042	PROKKA_01055	hypothetical protein
1043	PROKKA_01056	Phage antitermination protein Q
1044	PROKKA_01057	Bacteriophage Lambda NinG protein
1045	PROKKA_01058	hypothetical protein
1046	PROKKA_01059	hypothetical protein
1047	PROKKA_01060	Metallo-beta-lactamase superfamily protein
1048	PROKKA_01061	hypothetical protein
1049	PROKKA_01062	hypothetical protein
1050	PROKKA_01063	Inner membrane protein YebZ
1051	PROKKA_01064	Copper resistance protein C precursor
1052	PROKKA_01065	DNA polymerase III subunit theta
1053	PROKKA_01066	Carbon-nitrogen hydrolase
1054	PROKKA_01067	Exodeoxyribonuclease 10
1055	PROKKA_01068	Protease 2
1056	PROKKA_01069	Inner membrane protein YebE
1057	PROKKA_01070	Protein YebF
1058	PROKKA_01071	DNA damage-inducible protein YebG
1059	PROKKA_01072	Phosphoribosylglycinamide formyltransferase 2
1060	PROKKA_01073	KHG/KDPG aldolase
1061	PROKKA_01074	Phosphogluconate dehydratase
1062	PROKKA_01075	Glucose-6-phosphate 1-dehydrogenase
1063	PROKKA_01076	putative HTH-type transcriptional regulator YbbH
1064	PROKKA_01077	Pyruvate kinase II
1065	PROKKA_01078	Lipid A biosynthesis (KDO)2-(lauroyl)-lipid IVA acyltransferase
1066	PROKKA_01079	Murein DD-endopeptidase MepM
1067	PROKKA_01080	High-affinity zinc uptake system protein ZnuA precursor
1068	PROKKA_01081	Zinc import ATP-binding protein ZnuC
1069	PROKKA_01082	High-affinity zinc uptake system membrane protein ZnuB
1070	PROKKA_01083	Holliday junction ATP-dependent DNA helicase RuvB
1071	PROKKA_01084	Holliday junction ATP-dependent DNA helicase RuvA
1072	PROKKA_01085	hypothetical protein
1073	PROKKA_01086	hypothetical protein
1074	PROKKA_01087	Crossover junction endodeoxyribonuclease RuvC
1075	PROKKA_01088	putative transcriptional regulatory protein YebC
1076	PROKKA_01089	Dihydroneopterin triphosphate pyrophosphatase
1077	PROKKA_01090	Aspartate--tRNA ligase
1078	PROKKA_01091	Isochorismatase family protein YecD
1079	PROKKA_01092	hypothetical protein
1080	PROKKA_01093	Inner membrane protein YecN
1081	PROKKA_01094	tRNA (cmo5U34)-methyltransferase
1082	PROKKA_01095	tRNA (mo5U34)-methyltransferase
1083	PROKKA_01096	Copper homeostasis protein CutC
1084	PROKKA_01097	hypothetical protein
1085	PROKKA_01098	Arginine--tRNA ligase
1086	PROKKA_01099	Beta-lactam-inducible penicillin-binding protein
1087	PROKKA_01100	Unsaturated rhamnogalacturonyl hydrolase YesR
1088	PROKKA_01101	Flagellar protein FlhE precursor
1089	PROKKA_01102	Flagellar biosynthesis protein FlhA
1090	PROKKA_01103	Flagellar biosynthetic protein FlhB
1091	PROKKA_01104	hypothetical protein
1092	PROKKA_01105	chemotaxis regulator CheZ
1093	PROKKA_01106	Chemotaxis protein CheY
1094	PROKKA_01107	Chemotaxis response regulator protein-glutamate methylesterase
1095	PROKKA_01108	Chemotaxis protein methyltransferase
1096	PROKKA_01109	Methyl-accepting chemotaxis protein II
1097	PROKKA_01110	Chemotaxis protein CheW
1098	PROKKA_01111	Chemotaxis protein CheA
1099	PROKKA_01112	Motility protein B
1100	PROKKA_01113	Motility protein A
1101	PROKKA_01114	Flagellar transcriptional regulator FlhC
1102	PROKKA_01115	Flagellar transcriptional regulator FlhD
1103	PROKKA_01116	Universal stress protein C
1104	PROKKA_01117	Alpha,alpha-trehalose-phosphate synthase [UDP-forming]
1105	PROKKA_01118	Trehalose-6-phosphate phosphatase
1106	PROKKA_01119	Chaperone protein YajL
1107	PROKKA_01120	Ferritin-1
1108	PROKKA_01121	hypothetical protein
1109	PROKKA_01122	hypothetical protein
1110	PROKKA_01123	Ferritin-1
1111	PROKKA_01124	hypothetical protein
1112	PROKKA_01125	Tyrosine-specific transport protein
1113	PROKKA_01126	hypothetical protein
1114	PROKKA_01127	hypothetical protein
1115	PROKKA_01128	SH3 domain of the SH3b1 type
1116	PROKKA_01132	CDP-diacylglycerol--glycerol-3-phosphate 3-phosphatidyltransferase
1117	PROKKA_01133	UvrABC system protein C
1118	PROKKA_01134	Response regulator UvrY
1119	PROKKA_01135	hypothetical protein
1120	PROKKA_01136	Regulatory protein SdiA
1121	PROKKA_01137	Arginine transport ATP-binding protein ArtM
1122	PROKKA_01138	Inner membrane amino-acid ABC transporter permease protein YecS
1123	PROKKA_01139	D-cysteine desulfhydrase
1124	PROKKA_01140	Cystine-binding periplasmic protein precursor
1125	PROKKA_01141	Regulator of sigma S factor FliZ
1126	PROKKA_01142	RNA polymerase sigma factor FliA
1127	PROKKA_01143	Flagellar biosynthetic protein FliV
1128	PROKKA_01144	Flagellin
1129	PROKKA_01145	Flagellar hook-associated protein 2
1130	PROKKA_01146	Flagellar protein FliS
1131	PROKKA_01147	Flagellar protein FliT
1132	PROKKA_01148	Alpha-amylase precursor
1133	PROKKA_01149	lipoprotein
1134	PROKKA_01150	putative inner membrane protein
1135	PROKKA_01151	Sulfurtransferase TusA
1136	PROKKA_01152	Flagellar hook-basal body complex protein FliE
1137	PROKKA_01153	Flagellar M-ring protein
1138	PROKKA_01154	Flagellar motor switch protein FliG
1139	PROKKA_01155	Flagellar assembly protein FliH
1140	PROKKA_01156	Flagellum-specific ATP synthase
1141	PROKKA_01157	Flagellar FliJ protein
1142	PROKKA_01158	Flagellar hook-length control protein
1143	PROKKA_01159	flagellar basal body-associated protein FliL
1144	PROKKA_01160	Flagellar motor switch protein FliM
1145	PROKKA_01161	Flagellar motor switch protein FliN
1146	PROKKA_01162	Flagellar protein FliO
1147	PROKKA_01163	Flagellar biosynthetic protein FliP precursor
1148	PROKKA_01164	Flagellar biosynthetic protein FliQ
1149	PROKKA_01165	Flagellar biosynthetic protein FliR
1150	PROKKA_01166	Transcriptional regulatory protein RcsA
1151	PROKKA_01167	hypothetical protein
1152	PROKKA_01168	hypothetical protein
1153	PROKKA_01169	Putative mannosyl-3-phosphoglycerate phosphatase
1154	PROKKA_01170	putative diguanylate cyclase YedQ
1155	PROKKA_01171	hypothetical protein
1156	PROKKA_01172	Inner membrane protein YedI
1157	PROKKA_01173	putative inner membrane transporter YedA
1158	PROKKA_01174	Very short patch repair protein
1159	PROKKA_01175	DNA-cytosine methyltransferase
1160	PROKKA_01176	putative hydrolase
1161	PROKKA_01177	Inner membrane protein YedR
1162	PROKKA_01178	Outer membrane protein N precursor
1163	PROKKA_01179	Cold shock-like protein CspJ
1164	PROKKA_01180	hypothetical protein
1165	PROKKA_01181	hypothetical protein
1166	PROKKA_01182	hypothetical protein
1167	PROKKA_01183	Integrase core domain protein
1168	PROKKA_01184	hypothetical protein
1169	PROKKA_01185	Transposase
1170	PROKKA_01186	Localization factor PodJL
1171	PROKKA_01187	hypothetical protein
1172	PROKKA_01188	hypothetical protein
1173	PROKKA_01190	ImpA domain protein
1174	PROKKA_01191	Major exported protein
1175	PROKKA_01192	hypothetical protein
1176	PROKKA_01193	hypothetical protein
1177	PROKKA_01194	hypothetical protein
1178	PROKKA_01195	hypothetical protein
1179	PROKKA_01196	hypothetical protein
1180	PROKKA_01197	hypothetical protein
1181	PROKKA_01198	hypothetical protein
1182	PROKKA_01199	YCII-related domain protein
1183	PROKKA_01200	1,5-anhydro-D-fructose reductase
1184	PROKKA_01201	Putative sialic acid transporter
1185	PROKKA_01202	Oligogalacturonate-specific porin KdgM precursor
1186	PROKKA_01203	N-acetylneuraminate epimerase precursor
1187	PROKKA_01204	Putative N-acetylmannosamine-6-phosphate 2-epimerase
1188	PROKKA_01205	Sodium/glucose cotransporter
1189	PROKKA_01206	putative HTH-type transcriptional regulator YbbH
1190	PROKKA_01207	PhoH-like protein
1191	PROKKA_01208	hypothetical protein
1192	PROKKA_01209	Sodium/proline symporter
1193	PROKKA_01210	Bifunctional protein PutA
1194	PROKKA_01211	hypothetical protein
1195	PROKKA_01212	HTH-type transcriptional regulator RutR
1196	PROKKA_01213	Stress-induced bacterial acidophilic repeat motif protein
1197	PROKKA_01214	NAD(P)H dehydrogenase (quinone)
1198	PROKKA_01215	hypothetical protein
1199	PROKKA_01216	Glucose-1-phosphatase precursor
1200	PROKKA_01217	Glucose-1-phosphatase precursor
1201	PROKKA_01218	Peptide methionine sulfoxide reductase MsrA/MsrB
1202	PROKKA_01219	Disulfide bond formation protein D precursor
1203	PROKKA_01220	Thiol:disulfide interchange protein DsbD precursor
1204	PROKKA_01221	hypothetical protein
1205	PROKKA_01222	Curved DNA-binding protein
1206	PROKKA_01223	Chaperone modulatory protein CbpM
1207	PROKKA_01224	Anti-adapter protein IraM
1208	PROKKA_01225	Ribonuclease Z
1209	PROKKA_01226	Exoenzyme S synthesis regulatory protein ExsA
1210	PROKKA_01227	Putative tartrate transporter
1211	PROKKA_01228	4-hydroxy-2-oxo-heptane-1,7-dioate aldolase
1212	PROKKA_01229	2-hydroxyhexa-2,4-dienoate hydratase
1213	PROKKA_01230	5-carboxymethyl-2-hydroxymuconate Delta-isomerase
1214	PROKKA_01231	3,4-dihydroxyphenylacetate 2,3-dioxygenase
1215	PROKKA_01232	NAD/NADP-dependent betaine aldehyde dehydrogenase
1216	PROKKA_01233	Homoprotocatechuate catabolism bifunctional isomerase/decarboxylase
1217	PROKKA_01234	Transcriptional activatory protein BadR
1218	PROKKA_01235	4-hydroxyphenylacetate 3-monooxygenase oxygenase component
1219	PROKKA_01236	4-hydroxyphenylacetate 3-monooxygenase reductase component
1220	PROKKA_01237	5-hydroxyisourate hydrolase precursor
1221	PROKKA_01238	putative transcriptional regulatory protein YedW
1222	PROKKA_01239	putative sensor-like histidine kinase YedV
1223	PROKKA_01240	Dipeptidase
1224	PROKKA_01241	hypothetical protein
1225	PROKKA_01242	Inositol phosphate phosphatase SopB
1226	PROKKA_01243	Chaperone protein SigE
1227	PROKKA_01244	Secreted effector protein PipB
1228	PROKKA_01245	PipA protein
1229	PROKKA_01247	Modulator of FtsH protease YccA
1230	PROKKA_01248	Sulfurtransferase TusE
1231	PROKKA_01249	Acylphosphatase
1232	PROKKA_01250	HTH-type transcriptional regulator GadW
1233	PROKKA_01251	putative kinase inhibitor
1234	PROKKA_01252	Ribosomal RNA large subunit methyltransferase I
1235	PROKKA_01253	Heat shock protein HspQ
1236	PROKKA_01254	hypothetical protein
1237	PROKKA_01255	hypothetical protein
1238	PROKKA_01256	Methylglyoxal synthase
1239	PROKKA_01257	Helicase IV
1240	PROKKA_01258	Inner membrane protein YccF
1241	PROKKA_01259	Inner membrane protein YccS
1242	PROKKA_01260	DNA transformation protein TfoX
1243	PROKKA_01261	Cell division inhibitor SulA
1244	PROKKA_01262	Outer membrane protein A precursor
1245	PROKKA_01263	Macrodomain Ter protein
1246	PROKKA_01264	Lon protease
1247	PROKKA_01265	3-hydroxydecanoyl-[acyl-carrier-protein] dehydratase
1248	PROKKA_01266	hypothetical protein
1249	PROKKA_01267	Paraquat-inducible protein B
1250	PROKKA_01268	Paraquat-inducible protein A
1251	PROKKA_01269	ABC transporter ATP-binding protein uup
1252	PROKKA_01270	Ribosomal RNA large subunit methyltransferase K/L
1253	PROKKA_01271	Xylene monooxygenase electron transfer component
1254	PROKKA_01272	Cell division protein ZapC
1255	PROKKA_01273	Dihydroorotate dehydrogenase (quinone)
1256	PROKKA_01274	Aminopeptidase N
1257	PROKKA_01275	DinI-like family protein
1258	PROKKA_01276	hypothetical protein
1259	PROKKA_01277	hypothetical protein
1260	PROKKA_01278	Putative SOS response-associated peptidase YedK
1261	PROKKA_01279	Transposase IS66 family protein
1262	PROKKA_01280	Secreted effector protein SseI
1263	PROKKA_01281	Caudovirales tail fibre assembly protein
1264	PROKKA_01282	Phage Tail Collar Domain protein
1265	PROKKA_01283	hypothetical protein
1266	PROKKA_01284	hypothetical protein
1267	PROKKA_01285	hypothetical protein
1268	PROKKA_01286	Nicotinate phosphoribosyltransferase
1269	PROKKA_01287	Amino-acid carrier protein AlsT
1270	PROKKA_01288	Diaminopropionate ammonia-lyase
1271	PROKKA_01289	Leucine-responsive regulatory protein
1272	PROKKA_01290	Asparagine--tRNA ligase
1273	PROKKA_01291	Outer membrane protein F precursor
1274	PROKKA_01292	Aspartate aminotransferase
1275	PROKKA_01293	putative metallo-hydrolase
1276	PROKKA_01294	Peptidase M15
1277	PROKKA_01295	murein L,D-transpeptidase
1278	PROKKA_01296	Chromosome partition protein MukB
1279	PROKKA_01297	Chromosome partition protein MukE
1280	PROKKA_01298	Chromosome partition protein MukF
1281	PROKKA_01299	Ubiquinone biosynthesis O-methyltransferase
1282	PROKKA_01300	hypothetical protein
1283	PROKKA_01301	hypothetical protein
1284	PROKKA_01302	3-deoxy-manno-octulosonate cytidylyltransferase
1285	PROKKA_01303	hypothetical protein
1286	PROKKA_01304	hypothetical protein
1287	PROKKA_01305	Tetraacyldisaccharide 4'-kinase
1288	PROKKA_01306	Lipid A export ATP-binding/permease protein MsbA
1289	PROKKA_01307	ComEC family competence protein
1290	PROKKA_01308	Integration host factor subunit beta
1291	PROKKA_01309	30S ribosomal protein S1
1292	PROKKA_01310	Cytidylate kinase
1293	PROKKA_01311	Metalloprotease LoiP precursor
1294	PROKKA_01312	3-phosphoshikimate 1-carboxyvinyltransferase
1295	PROKKA_01313	Phosphoserine aminotransferase
1296	PROKKA_01314	hypothetical protein
1297	PROKKA_01315	Ribosomal protein S12 methylthiotransferase accessory factor YcaO
1298	PROKKA_01316	putative formate transporter 1
1299	PROKKA_01317	Formate acetyltransferase 1
1300	PROKKA_01318	Secreted effector protein sopD2
1301	PROKKA_01319	hypothetical protein
1302	PROKKA_01320	Pyruvate formate-lyase 1-activating enzyme
1303	PROKKA_01321	Inner membrane transporter YcaM
1304	PROKKA_01322	putative MFS-type transporter YcaD
1305	PROKKA_01323	Anaerobic dimethyl sulfoxide reductase chain C
1306	PROKKA_01324	Anaerobic dimethyl sulfoxide reductase chain B
1307	PROKKA_01325	Dimethyl sulfoxide reductase DmsA precursor
1308	PROKKA_01326	Serine--tRNA ligase
1309	PROKKA_01327	Replication-associated recombination protein A
1310	PROKKA_01328	Outer-membrane lipoprotein carrier protein precursor
1311	PROKKA_01329	DNA translocase FtsK
1312	PROKKA_01330	Leucine-responsive regulatory protein
1313	PROKKA_01331	Thioredoxin reductase
1314	PROKKA_01332	ATP-binding/permease protein CydD
1315	PROKKA_01333	putative multidrug resistance ABC transporter ATP-binding/permease protein YheH
1316	PROKKA_01334	Leucyl/phenylalanyl-tRNA--protein transferase
1317	PROKKA_01335	Translation initiation factor IF-1
1318	PROKKA_01336	HTH-type transcriptional regulator DmlR
1319	PROKKA_01337	Quercetin 2,3-dioxygenase
1320	PROKKA_01338	Isochorismatase family protein
1321	PROKKA_01340	hypothetical protein
1322	PROKKA_01341	ATP-dependent Clp protease ATP-binding subunit ClpA
1323	PROKKA_01342	ATP-dependent Clp protease adapter protein ClpS
1324	PROKKA_01343	Cold shock-like protein CspD
1325	PROKKA_01344	Macrolide export ATP-binding/permease protein MacB
1326	PROKKA_01345	Macrolide export protein MacA
1327	PROKKA_01346	hypothetical protein
1328	PROKKA_01347	DNA replication and repair protein RecF
1329	PROKKA_01348	hypothetical protein
1330	PROKKA_01349	Hydroxylamine reductase
1331	PROKKA_01350	NADH oxidoreductase hcr
1332	PROKKA_01351	Pyruvate dehydrogenase [ubiquinone]
1333	PROKKA_01352	Low specificity L-threonine aldolase
1334	PROKKA_01353	short chain dehydrogenase
1335	PROKKA_01354	3 beta-hydroxysteroid dehydrogenase/Delta 5-- 4-isomerase
1336	PROKKA_01355	N-acetylmuramoyl-L-alanine amidase AmiD precursor
1337	PROKKA_01356	hypothetical protein
1338	PROKKA_01357	putative lipoprotein YbjP precursor
1339	PROKKA_01358	Arginine transport ATP-binding protein ArtP
1340	PROKKA_01359	Putative ABC transporter arginine-binding protein 2 precursor
1341	PROKKA_01360	Arginine ABC transporter permease protein ArtQ
1342	PROKKA_01361	Arginine ABC transporter permease protein ArtM
1343	PROKKA_01362	ABC transporter arginine-binding protein 1 precursor
1344	PROKKA_01363	Arylsulfatase
1345	PROKKA_01364	Ascorbate-specific phosphotransferase enzyme IIB component
1346	PROKKA_01365	Ascorbate-specific permease IIC component UlaA
1347	PROKKA_01366	23S rRNA (uracil(747)-C(5))-methyltransferase RlmC
1348	PROKKA_01367	Inner membrane protein YbjO
1349	PROKKA_01368	Inner membrane ABC transporter permease protein YdcV
1350	PROKKA_01369	Putrescine transport system permease protein PotH
1351	PROKKA_01370	Spermidine/putrescine import ATP-binding protein PotA
1352	PROKKA_01371	Putrescine-binding periplasmic protein precursor
1353	PROKKA_01372	Putative bacterial sensory transduction regulator
1354	PROKKA_01373	Ribosomal protein S6 modification protein
1355	PROKKA_01374	Oxygen-insensitive NADPH nitroreductase
1356	PROKKA_01375	hypothetical protein
1357	PROKKA_01376	Glutaredoxin-1
1358	PROKKA_01377	Inner membrane protein YbjM
1359	PROKKA_01378	Aspartate/alanine antiporter
1360	PROKKA_01379	transcriptional regulator BetI
1361	PROKKA_01380	Inner membrane protein YbjJ
1362	PROKKA_01381	Flavin mononucleotide phosphatase YbjI
1363	PROKKA_01382	Multidrug transporter MdfA
1364	PROKKA_01383	Putative undecaprenyl-diphosphatase YbjG
1365	PROKKA_01384	Deoxyribose operon repressor
1366	PROKKA_01385	D-alanyl-D-alanine carboxypeptidase DacC precursor
1367	PROKKA_01386	Glutathione S-transferase GstB
1368	PROKKA_01387	Soluble aldose sugar dehydrogenase YliI precursor
1369	PROKKA_01388	Soluble aldose sugar dehydrogenase YliI precursor
1370	PROKKA_01389	Citrate transporter
1371	PROKKA_01390	HTH-type transcriptional regulator CysL
1372	PROKKA_01391	Electron transfer flavoprotein-ubiquinone oxidoreductase
1373	PROKKA_01392	hypothetical protein
1374	PROKKA_01393	Acyl-CoA dehydrogenase
1375	PROKKA_01394	hypothetical protein
1376	PROKKA_01395	Electron transfer flavoprotein subunit alpha
1377	PROKKA_01396	Electron transfer flavoprotein subunit beta
1378	PROKKA_01397	Citrate lyase subunit beta-like protein
1379	PROKKA_01398	biofilm formation regulatory protein BssR
1380	PROKKA_01399	Ribosomal protein S12 methylthiotransferase RimO
1381	PROKKA_01400	Glutathione transport system permease protein GsiD
1382	PROKKA_01401	Glutathione transport system permease protein GsiC
1383	PROKKA_01402	Glutathione-binding protein GsiB precursor
1384	PROKKA_01403	Glutathione import ATP-binding protein GsiA
1385	PROKKA_01404	Isoaspartyl peptidase precursor
1386	PROKKA_01405	Molybdopterin molybdenumtransferase
1387	PROKKA_01406	Molybdopterin-synthase adenylyltransferase
1388	PROKKA_01407	4-hydroxyphenylacetate decarboxylase activating enzyme
1389	PROKKA_01408	Benzylsuccinate synthase alpha subunit
1390	PROKKA_01409	Sugar phosphatase YbiV
1391	PROKKA_01410	hypothetical protein
1392	PROKKA_01411	Sugar phosphatase YbiV
1393	PROKKA_01412	hypothetical protein
1394	PROKKA_01413	hypothetical protein
1395	PROKKA_01414	putative ABC transporter ATP-binding protein YheS
1396	PROKKA_01415	putative L,D-transpeptidase YbiS precursor
1397	PROKKA_01416	Inner membrane protein YbiR
1398	PROKKA_01417	Transcriptional regulator MntR
1399	PROKKA_01418	Small protein MntS
1400	PROKKA_01419	Putative phosphoethanolamine transferase YbiP
1401	PROKKA_01420	Outer membrane protein X precursor
1402	PROKKA_01421	Threonine/homoserine exporter RhtA
1403	PROKKA_01422	DNA protection during starvation protein
1404	PROKKA_01423	Glutamine-binding periplasmic protein precursor
1405	PROKKA_01424	Glutamine transport system permease protein GlnP
1406	PROKKA_01425	Glutamine transport ATP-binding protein GlnQ
1407	PROKKA_01426	Moderate conductance mechanosensitive channel YbiO precursor
1408	PROKKA_01427	Ribosomal RNA large subunit methyltransferase F
1409	PROKKA_01428	hypothetical protein
1410	PROKKA_01429	Multiple stress resistance protein BhsA precursor
1411	PROKKA_01430	glycosyl transferase family protein
1412	PROKKA_01431	putative ATP-dependent helicase DinG
1413	PROKKA_01432	ATP-dependent RNA helicase RhlE
1414	PROKKA_01433	putative DNA-binding transcriptional regulator
1415	PROKKA_01434	Macrolide export protein MacA
1416	PROKKA_01435	putative ABC transporter ATP-binding protein YbhF
1417	PROKKA_01436	Inner membrane transport permease YbhS
1418	PROKKA_01437	Inner membrane transport permease YbhR
1419	PROKKA_01438	Inner membrane protein YbhQ
1420	PROKKA_01439	hypothetical protein
1421	PROKKA_01440	Putative cardiolipin synthase YbhO
1422	PROKKA_01441	Inner membrane protein YbhN
1423	PROKKA_01442	hypothetical protein
1424	PROKKA_01443	hypothetical protein
1425	PROKKA_01444	Inner membrane protein YbhL
1426	PROKKA_01445	Inner membrane protein YbhL
1427	PROKKA_01446	Molybdopterin synthase catalytic subunit
1428	PROKKA_01447	Molybdopterin synthase sulfur carrier subunit
1429	PROKKA_01448	Cyclic pyranopterin monophosphate synthase accessory protein
1430	PROKKA_01449	Molybdenum cofactor biosynthesis protein B
1431	PROKKA_01450	Cyclic pyranopterin monophosphate synthase
1432	PROKKA_01451	Putative gluconeogenesis factor
1433	PROKKA_01452	E3 ubiquitin-protein ligase SlrP
1434	PROKKA_01453	E3 ubiquitin-protein ligase SlrP
1435	PROKKA_01454	E3 ubiquitin-protein ligase SlrP
1436	PROKKA_01455	UvrABC system protein B
1437	PROKKA_01456	ATP-dependent dethiobiotin synthetase BioD 1
1438	PROKKA_01457	Malonyl-[acyl-carrier protein] O-methyltransferase
1439	PROKKA_01458	8-amino-7-oxononanoate synthase
1440	PROKKA_01459	Biotin synthase
1441	PROKKA_01460	Adenosylmethionine-8-amino-7-oxononanoate aminotransferase
1442	PROKKA_01461	putative kinase inhibitor protein
1443	PROKKA_01462	Histidine ammonia-lyase
1444	PROKKA_01463	Urocanate hydratase
1445	PROKKA_01464	HTH-type transcriptional repressor YvoA
1446	PROKKA_01465	Formimidoylglutamase
1447	PROKKA_01466	Imidazolonepropionase
1448	PROKKA_01467	Putative acyl-CoA thioester hydrolase YbhC precursor
1449	PROKKA_01468	6-phosphogluconolactonase
1450	PROKKA_01469	Pyridoxal phosphate phosphatase YbhA
1451	PROKKA_01470	Sulfate/thiosulfate import ATP-binding protein CysA
1452	PROKKA_01471	Molybdenum transport system permease protein ModB
1453	PROKKA_01472	Molybdate-binding periplasmic protein precursor
1454	PROKKA_01473	Multidrug efflux pump accessory protein AcrZ
1455	PROKKA_01474	Transcriptional regulator ModE
1456	PROKKA_01475	putative ABC transporter ATP-binding protein YlmA
1457	PROKKA_01476	hypothetical protein
1458	PROKKA_01477	UDP-glucose 4-epimerase
1459	PROKKA_01478	Galactose-1-phosphate uridylyltransferase
1460	PROKKA_01479	Galactokinase
1461	PROKKA_01480	Aldose 1-epimerase
1462	PROKKA_01481	2,3-bisphosphoglycerate-dependent phosphoglycerate mutase
1463	PROKKA_01482	putative siderophore transport system ATP-binding protein YusV
1464	PROKKA_01483	Hemin transport system permease protein HmuU
1465	PROKKA_01484	2-(5''-triphosphoribosyl)-3'-dephosphocoenzyme-A synthase
1466	PROKKA_01485	Oxaloacetate decarboxylase beta chain
1467	PROKKA_01486	Methylmalonyl-CoA carboxyltransferase 5S subunit
1468	PROKKA_01487	Oxaloacetate decarboxylase gamma chain
1469	PROKKA_01488	Sodium-dependent dicarboxylate transporter SdcS
1470	PROKKA_01489	HTH-type transcriptional regulator YjiE
1471	PROKKA_01490	HTH-type transcriptional regulator CynR
1472	PROKKA_01491	L(+)-tartrate dehydratase subunit alpha
1473	PROKKA_01492	Fumarate hydratase class I, anaerobic
1474	PROKKA_01493	Phospho-2-dehydro-3-deoxyheptonate aldolase, Phe-sensitive
1475	PROKKA_01494	hypothetical protein
1476	PROKKA_01495	Zinc transporter ZitB
1477	PROKKA_01496	Nicotinamide riboside transporter PnuC
1478	PROKKA_01497	Quinolinate synthase A
1479	PROKKA_01504	tol-pal system protein YbgF
1480	PROKKA_01505	Peptidoglycan-associated lipoprotein precursor
1481	PROKKA_01506	translocation protein TolB
1482	PROKKA_01507	cell envelope integrity inner membrane protein TolA
1483	PROKKA_01508	Biopolymer transport protein ExbD
1484	PROKKA_01509	Biopolymer transport protein ExbB
1485	PROKKA_01510	Acyl-CoA thioester hydrolase YbgC
1486	PROKKA_01511	hypothetical protein
1487	PROKKA_01512	Cytochrome bd-I ubiquinol oxidase subunit X
1488	PROKKA_01513	Cytochrome bd-I ubiquinol oxidase subunit 2
1489	PROKKA_01514	Cytochrome bd-I ubiquinol oxidase subunit 1
1490	PROKKA_01515	hypothetical protein
1491	PROKKA_01516	Succinyl-CoA ligase [ADP-forming] subunit alpha
1492	PROKKA_01517	Succinyl-CoA ligase [ADP-forming] subunit beta
1493	PROKKA_01518	Dihydrolipoyllysine-residue succinyltransferase component of 2-oxoglutarate dehydrogenase complex
1494	PROKKA_01519	2-oxoglutarate dehydrogenase E1 component
1495	PROKKA_01520	Succinate dehydrogenase iron-sulfur subunit
1496	PROKKA_01521	Succinate dehydrogenase flavoprotein subunit
1497	PROKKA_01522	Succinate dehydrogenase hydrophobic membrane anchor subunit
1498	PROKKA_01523	Succinate dehydrogenase cytochrome b556 subunit
1499	PROKKA_01524	Citrate synthase
1500	PROKKA_01525	Putative ammonia monooxygenase
1501	PROKKA_01526	Endonuclease 8
1502	PROKKA_01527	LamB/YcsF family protein
1503	PROKKA_01528	KipI antagonist
1504	PROKKA_01529	Kinase A inhibitor
1505	PROKKA_01530	Putative GTP cyclohydrolase 1 type 2
1506	PROKKA_01531	Dipeptide permease D
1507	PROKKA_01532	Deoxyribodipyrimidine photo-lyase
1508	PROKKA_01533	hypothetical protein
1509	PROKKA_01534	Potassium-transporting ATPase A chain
1510	PROKKA_01535	Potassium-transporting ATPase B chain
1511	PROKKA_01536	Potassium-transporting ATPase C chain
1512	PROKKA_01537	Sensor protein KdpD
1513	PROKKA_01538	KDP operon transcriptional regulatory protein KdpE
1514	PROKKA_01539	hypothetical protein
1515	PROKKA_01540	Ornithine decarboxylase, inducible
1516	PROKKA_01541	Putrescine-ornithine antiporter
1517	PROKKA_01542	Pyridoxamine 5'-phosphate oxidase
1518	PROKKA_01543	Phosphoglucomutase
1519	PROKKA_01544	Negative modulator of initiation of replication
1520	PROKKA_01545	Esterase YbfF
1521	PROKKA_01546	LexA regulated protein
1522	PROKKA_01547	Flavodoxin-1
1523	PROKKA_01548	Ferric uptake regulation protein
1524	PROKKA_01549	HTH-type transcriptional regulator CatM
1525	PROKKA_01550	Fumarate reductase flavoprotein subunit precursor
1526	PROKKA_01551	hypothetical protein
1527	PROKKA_01552	Proline/betaine transporter
1528	PROKKA_01553	putative lipoprotein ChiQ precursor
1529	PROKKA_01554	Chitoporin precursor
1530	PROKKA_01555	Glutamine--tRNA ligase
1531	PROKKA_01556	PTS system glucose-specific EIICBA component
1532	PROKKA_01557	Glucosamine-6-phosphate deaminase
1533	PROKKA_01558	N-acetylglucosamine-6-phosphate deacetylase
1534	PROKKA_01559	N-acetylglucosamine repressor
1535	PROKKA_01560	Ribonucleotide monophosphatase NagD
1536	PROKKA_01561	Asparagine synthetase B [glutamine-hydrolyzing]
1537	PROKKA_01569	hypothetical protein
1538	PROKKA_01570	2-octaprenyl-3-methyl-6-methoxy-1,4-benzoquinol hydroxylase
1539	PROKKA_01571	(Dimethylallyl)adenosine tRNA methylthiotransferase MiaB
1540	PROKKA_01572	PhoH-like protein
1541	PROKKA_01573	Endoribonuclease YbeY
1542	PROKKA_01574	Magnesium and cobalt efflux protein CorC
1543	PROKKA_01575	Apolipoprotein N-acyltransferase
1544	PROKKA_01576	Glutamate/aspartate periplasmic-binding protein precursor
1545	PROKKA_01577	putative glutamine ABC transporter permease protein GlnM
1546	PROKKA_01578	Glutamate/aspartate transport system permease protein GltK
1547	PROKKA_01579	Glutamine transport ATP-binding protein GlnQ
1548	PROKKA_01580	Pyrimidine-specific ribonucleoside hydrolase RihA
1549	PROKKA_01581	hypothetical protein
1550	PROKKA_01582	Chaperone protein HscC
1551	PROKKA_01583	hypothetical protein
1552	PROKKA_01584	hypothetical protein
1553	PROKKA_01585	hypothetical protein
1554	PROKKA_01586	hypothetical protein
1555	PROKKA_01587	Putative beta-lactamase HcpD precursor
1556	PROKKA_01588	hypothetical protein
1557	PROKKA_01589	Limonene hydroxylase
1558	PROKKA_01590	2-keto-3-deoxygluconate permease
1559	PROKKA_01591	(2R)-sulfolactate sulfo-lyase subunit beta precursor
1560	PROKKA_01592	Altronate dehydratase
1561	PROKKA_01593	Leucine--tRNA ligase
1562	PROKKA_01594	LPS-assembly lipoprotein LptE precursor
1563	PROKKA_01595	DNA polymerase III subunit delta
1564	PROKKA_01596	Nicotinate-nucleotide adenylyltransferase
1565	PROKKA_01597	Threonine-phosphate decarboxylase
1566	PROKKA_01598	Alpha-ribazole phosphatase
1567	PROKKA_01599	Ribosomal silencing factor RsfS
1568	PROKKA_01600	Ribosomal RNA large subunit methyltransferase H
1569	PROKKA_01601	Stage V sporulation protein D
1570	PROKKA_01602	Rod shape-determining protein RodA
1571	PROKKA_01603	Rare lipoprotein A precursor
1572	PROKKA_01604	D-alanyl-D-alanine carboxypeptidase DacA precursor
1573	PROKKA_01605	hypothetical protein
1574	PROKKA_01606	Octanoyltransferase
1575	PROKKA_01607	putative HTH-type transcriptional regulator YbdO
1576	PROKKA_01608	Lipoyl synthase
1577	PROKKA_01609	Sec-independent protein translocase protein TatE
1578	PROKKA_01610	2-oxoglutaramate amidase
1579	PROKKA_01611	Putative fluoride ion transporter CrcB
1580	PROKKA_01612	Cold shock-like protein CspE
1581	PROKKA_01613	Lipid A palmitoyltransferase PagP precursor
1582	PROKKA_01614	Putative cryptic C4-dicarboxylate transporter DcuD
1583	PROKKA_01615	Transcriptional regulatory protein DpiA
1584	PROKKA_01616	Sensor histidine kinase DpiB
1585	PROKKA_01617	[Citrate [pro-3S]-lyase] ligase
1586	PROKKA_01618	Citrate lyase acyl carrier protein
1587	PROKKA_01619	Citrate lyase subunit beta
1588	PROKKA_01620	Citrate lyase alpha chain
1589	PROKKA_01621	Apo-citrate lyase phosphoribosyl-dephospho-CoA transferase
1590	PROKKA_01622	2-(5''-triphosphoribosyl)-3'-dephosphocoenzyme-A synthase
1591	PROKKA_01623	Citrate carrier
1592	PROKKA_01624	Ribonuclease I precursor
1593	PROKKA_01625	Regulator of nucleoside diphosphate kinase
1594	PROKKA_01626	Formaldehyde dismutase
1595	PROKKA_01627	Universal stress protein G
1596	PROKKA_01628	DMSO reductase anchor subunit (DmsC)
1597	PROKKA_01629	Anaerobic dimethyl sulfoxide reductase chain B
1598	PROKKA_01630	Putative dimethyl sulfoxide reductase chain YnfE precursor
1599	PROKKA_01631	Tat proofreading chaperone DmsD
1600	PROKKA_01632	Alkyl hydroperoxide reductase subunit F
1601	PROKKA_01633	Alkyl hydroperoxide reductase subunit C
1602	PROKKA_01634	Thiol:disulfide interchange protein DsbG precursor
1603	PROKKA_01635	putative HTH-type transcriptional regulator YbdO
1604	PROKKA_01636	phosphoadenosine phosphosulfate reductase
1605	PROKKA_01637	Nucleoid occlusion protein
1606	PROKKA_01638	Methionine aminotransferase
1607	PROKKA_01639	Glycerol dehydrogenase
1608	PROKKA_01640	hypothetical protein
1609	PROKKA_01641	Carbon starvation protein A
1610	PROKKA_01642	Proofreading thioesterase EntH
1611	PROKKA_01643	2,3-dihydro-2,3-dihydroxybenzoate dehydrogenase
1612	PROKKA_01644	Isochorismatase
1613	PROKKA_01645	Enterobactin synthase component E
1614	PROKKA_01646	Isochorismate synthase EntC
1615	PROKKA_01647	Ferrienterobactin-binding periplasmic protein precursor
1616	PROKKA_01648	Enterobactin exporter EntS
1617	PROKKA_01649	Ferric enterobactin transport system permease protein FepD
1618	PROKKA_01650	Ferric enterobactin transport system permease protein FepG
1619	PROKKA_01651	putative siderophore transport system ATP-binding protein YusV
1620	PROKKA_01652	Ferric enterobactin transport protein FepE
1621	PROKKA_01653	Enterobactin synthase component F
1622	PROKKA_01654	MbtH-like protein
1623	PROKKA_01655	Enterochelin esterase
1624	PROKKA_01656	Ferrienterobactin receptor precursor
1625	PROKKA_01657	4'-phosphopantetheinyl transferase Npt
1626	PROKKA_01658	Carboxylate-amine ligase YbdK
1627	PROKKA_01659	hypothetical protein
1628	PROKKA_01660	Multiple antibiotic resistance protein MarA
1629	PROKKA_01661	HTH-type transcriptional repressor Bm3R1
1630	PROKKA_01662	hypothetical protein
1631	PROKKA_01663	Oxygen-insensitive NAD(P)H nitroreductase
1632	PROKKA_01664	Lipase 1 precursor
1633	PROKKA_01665	Miniconductance mechanosensitive channel YbdG
1634	PROKKA_01666	Phenylalanine-specific permease
1635	PROKKA_01667	hypothetical protein
1636	PROKKA_01668	Inner membrane protein YkgB
1637	PROKKA_01669	hypothetical protein
1638	PROKKA_01670	Mercuric reductase
1639	PROKKA_01671	Exoenzyme S synthesis regulatory protein ExsA
1640	PROKKA_01672	Sensor kinase CusS
1641	PROKKA_01673	putative copper-binding protein PcoE precursor
1642	PROKKA_01674	hypothetical protein
1643	PROKKA_01675	hypothetical protein
1644	PROKKA_01676	hypothetical protein
1645	PROKKA_01677	hypothetical protein
1646	PROKKA_01678	Transposase
1647	PROKKA_01679	hypothetical protein
1648	PROKKA_01681	hypothetical protein
1649	PROKKA_01682	hypothetical protein
1650	PROKKA_01683	Virulence factors putative positive transcription regulator BvgA
1651	PROKKA_01684	Type-1 fimbrial protein, A chain precursor
1652	PROKKA_01685	putative fimbrial-like protein ElfG precursor
1653	PROKKA_01686	Outer membrane usher protein FimD precursor
1654	PROKKA_01687	Chaperone protein FimC precursor
1655	PROKKA_01688	Type-1 fimbrial protein, A chain precursor
1656	PROKKA_01689	Type-1 fimbrial protein, A chain precursor
1657	PROKKA_01690	Bifunctional protein FolD protein
1658	PROKKA_01691	ribosome-associated protein
1659	PROKKA_01692	Inner membrane protein YbcI
1660	PROKKA_01693	hypothetical protein
1661	PROKKA_01694	hypothetical protein
1662	PROKKA_01695	Cysteine--tRNA ligase
1663	PROKKA_01696	Peptidyl-prolyl cis-trans isomerase B
1664	PROKKA_01697	UDP-2,3-diacylglucosamine hydrolase
1665	PROKKA_01698	N5-carboxyaminoimidazole ribonucleotide mutase
1666	PROKKA_01699	N5-carboxyaminoimidazole ribonucleotide synthase
1667	PROKKA_01700	Carbamate kinase 2
1668	PROKKA_01701	hypothetical protein
1669	PROKKA_01702	hypothetical protein
1670	PROKKA_01703	Succinyl-CoA ligase [ADP-forming] subunit alpha
1671	PROKKA_01704	Ureidoglycolate dehydrogenase (NAD(+))
1672	PROKKA_01705	Allantoate amidohydrolase
1673	PROKKA_01706	hypothetical protein
1674	PROKKA_01707	Glycerate kinase
1675	PROKKA_01708	Putative purine permease YbbY
1676	PROKKA_01709	Allantoinase
1677	PROKKA_01710	Putative allantoin permease
1678	PROKKA_01711	putative sulfoacetate transporter SauU
1679	PROKKA_01712	2-hydroxy-3-oxopropionate reductase
1680	PROKKA_01713	Hydroxypyruvate isomerase
1681	PROKKA_01714	Glyoxylate carboligase
1682	PROKKA_01715	HTH-type transcriptional repressor AllR
1683	PROKKA_01716	Ureidoglycolate lyase
1684	PROKKA_01717	HTH-type transcriptional activator AllS
1685	PROKKA_01718	tRNA 2-selenouridine synthase
1686	PROKKA_01719	Methionine import system permease protein MetP
1687	PROKKA_01720	Methionine import ATP-binding protein MetN
1688	PROKKA_01721	D-methionine-binding lipoprotein MetQ precursor
1689	PROKKA_01722	hypothetical protein
1690	PROKKA_01723	hypothetical protein
1691	PROKKA_01724	FtsX-like permease family protein
1692	PROKKA_01725	Lipoprotein-releasing system ATP-binding protein LolD
1693	PROKKA_01726	Acyl-CoA thioesterase I precursor
1694	PROKKA_01727	Putative oxidoreductase SadH
1695	PROKKA_01728	Thioredoxin
1696	PROKKA_01729	hypothetical protein
1697	PROKKA_01730	putative ABC transporter ATP-binding protein YbbL
1698	PROKKA_01731	Modulator of FtsH protease HflK
1699	PROKKA_01732	Inner membrane protein YbbJ
1700	PROKKA_01733	HTH-type transcriptional regulator CueR
1701	PROKKA_01734	Copper-exporting P-type ATPase A
1702	PROKKA_01735	hypothetical protein
1703	PROKKA_01736	TraB family protein
1704	PROKKA_01737	Cys-tRNA(Pro)/Cys-tRNA(Cys) deacylase YbaK
1705	PROKKA_01738	Trifunctional nucleotide phosphoesterase protein YfkN precursor
1706	PROKKA_01739	Fosmidomycin resistance protein
1707	PROKKA_01740	hypothetical protein
1708	PROKKA_01741	Inner membrane protein YbaL
1709	PROKKA_01742	Inosine-guanosine kinase
1710	PROKKA_01743	Acetyl esterase
1711	PROKKA_01744	Ferrochelatase
1712	PROKKA_01745	Adenylate kinase
1713	PROKKA_01746	Chaperone protein HtpG
1714	PROKKA_01747	Recombination protein RecR
1715	PROKKA_01748	Nucleoid-associated protein YbaB
1716	PROKKA_01749	DNA polymerase III subunit tau
1717	PROKKA_01750	Adenine phosphoribosyltransferase
1718	PROKKA_01751	Inner membrane protein YbaN
1719	PROKKA_01752	Primosomal replication protein N''
1720	PROKKA_01753	hypothetical protein
1721	PROKKA_01754	putative transposase
1722	PROKKA_01755	Mechanosensitive channel MscK precursor
1723	PROKKA_01756	HTH-type transcriptional regulator AcrR
1724	PROKKA_01757	Multidrug efflux pump subunit AcrA precursor
1725	PROKKA_01758	Multidrug efflux pump subunit AcrB
1726	PROKKA_01759	Hha toxicity modulator TomB
1727	PROKKA_01760	Hemolysin expression-modulating protein Hha
1728	PROKKA_01761	Maltose O-acetyltransferase
1729	PROKKA_01762	Inner membrane protein YlaC
1730	PROKKA_01763	50S ribosomal protein L31 type B
1731	PROKKA_01764	putative membrane protein YjcC
1732	PROKKA_01765	Methylated-DNA--protein-cysteine methyltransferase
1733	PROKKA_01766	hypothetical protein
1734	PROKKA_01767	Acyl-CoA thioesterase 2
1735	PROKKA_01768	Ammonia channel precursor
1736	PROKKA_01769	Nitrogen regulatory protein P-II 2
1737	PROKKA_01770	Multidrug resistance-like ATP-binding protein MdlB
1738	PROKKA_01771	putative multidrug resistance ABC transporter ATP-binding/permease protein YheI
1739	PROKKA_01772	Leucine-responsive regulatory protein
1740	PROKKA_01773	putative siderophore biosynthesis protein SbnA
1741	PROKKA_01774	HMP-PP phosphatase
1742	PROKKA_01775	HTH-type transcriptional regulator SgrR
1743	PROKKA_01776	7-cyano-7-deazaguanine synthase
1744	PROKKA_01777	Long-chain acyl-CoA thioesterase FadM
1745	PROKKA_01778	ComE operon protein 1
1746	PROKKA_01779	Peptidyl-prolyl cis-trans isomerase D
1747	PROKKA_01780	DNA-binding protein HU-beta
1748	PROKKA_01781	Lon protease
1749	PROKKA_01782	ATP-dependent Clp protease ATP-binding subunit ClpX
1750	PROKKA_01783	ATP-dependent Clp protease proteolytic subunit precursor
1751	PROKKA_01784	Trigger factor
1752	PROKKA_01785	transcriptional regulator BolA
1753	PROKKA_01786	hypothetical protein
1754	PROKKA_01787	muropeptide transporter
1755	PROKKA_01788	Cytochrome bo(3) ubiquinol oxidase subunit 2 precursor
1756	PROKKA_01789	Cytochrome bo(3) ubiquinol oxidase subunit 1
1757	PROKKA_01790	Cytochrome bo(3) ubiquinol oxidase subunit 3
1758	PROKKA_01791	Cytochrome bo(3) ubiquinol oxidase subunit 4
1759	PROKKA_01792	Protoheme IX farnesyltransferase
1760	PROKKA_01793	Putative beta-lactamase HcpC precursor
1761	PROKKA_01794	Putative beta-lactamase HcpD precursor
1762	PROKKA_01795	Inner membrane transport protein YajR
1763	PROKKA_01796	putative nucleotide-binding protein
1764	PROKKA_01797	2-dehydropantoate 2-reductase
1765	PROKKA_01798	Chaperone protein YajL
1766	PROKKA_01799	Phosphonoacetaldehyde hydrolase
1767	PROKKA_01800	2-aminoethylphosphonate--pyruvate transaminase
1768	PROKKA_01801	Putative transcriptional regulator of 2-aminoethylphosphonate degradation operons
1769	PROKKA_01802	Putative 2-aminoethylphosphonate-binding periplasmic protein precursor
1770	PROKKA_01803	Putative 2-aminoethylphosphonate import ATP-binding protein PhnT
1771	PROKKA_01804	Putative 2-aminoethylphosphonate transport system permease protein PhnU
1772	PROKKA_01805	Putative 2-aminoethylphosphonate transport system permease protein PhnV
1773	PROKKA_01806	tRNA sulfurtransferase
1774	PROKKA_01807	Exodeoxyribonuclease 7 small subunit
1775	PROKKA_01808	Farnesyl diphosphate synthase
1776	PROKKA_01809	1-deoxy-D-xylulose-5-phosphate synthase
1777	PROKKA_01810	L-glyceraldehyde 3-phosphate reductase
1778	PROKKA_01811	Phosphatidylglycerophosphatase A
1779	PROKKA_01812	Thiamine-monophosphate kinase
1780	PROKKA_01813	N utilization substance protein B
1781	PROKKA_01814	6,7-dimethyl-8-ribityllumazine synthase
1782	PROKKA_01815	Riboflavin biosynthesis protein RibD
1783	PROKKA_01816	Transcriptional repressor NrdR
1784	PROKKA_01817	putative lipoprotein YajI precursor
1785	PROKKA_01818	Nucleoside-specific channel-forming protein tsx precursor
1786	PROKKA_01819	Small toxic polypeptide LdrD
1787	PROKKA_01820	hypothetical protein
1788	PROKKA_01821	HTH domain protein
1789	PROKKA_01822	Glyoxalase-like domain protein
1790	PROKKA_01823	preprotein translocase subunit SecF
1791	PROKKA_01824	preprotein translocase subunit SecD
1792	PROKKA_01825	preprotein translocase subunit YajC
1793	PROKKA_01826	Queuine tRNA-ribosyltransferase
1794	PROKKA_01827	S-adenosylmethionine:tRNA ribosyltransferase-isomerase
1795	PROKKA_01828	Acyl carrier protein phosphodiesterase
1796	PROKKA_01829	putative peroxiredoxin
1797	PROKKA_01830	Maltodextrin glucosidase
1798	PROKKA_01831	Proline-specific permease ProY
1799	PROKKA_01832	Branched-chain amino acid transport system 2 carrier protein
1800	PROKKA_01833	Phosphate regulon sensor protein PhoR
1801	PROKKA_01834	Phosphate regulon transcriptional regulatory protein PhoB
1802	PROKKA_01835	Nuclease SbcCD subunit D
1803	PROKKA_01836	Nuclease SbcCD subunit C
1804	PROKKA_01837	Inner membrane transport protein YdhP
1805	PROKKA_01838	Fructokinase
1806	PROKKA_01839	Recombination-associated protein RdgC
1807	PROKKA_01840	hypothetical protein
1808	PROKKA_01841	hypothetical protein
1809	PROKKA_01842	hypothetical protein
1810	PROKKA_01843	Shikimate kinase 2
1811	PROKKA_01844	hypothetical protein
1812	PROKKA_01845	Pyrroline-5-carboxylate reductase
1813	PROKKA_01846	putative diguanylate cyclase AdrA
1814	PROKKA_01847	Phosphate starvation-inducible protein PsiF precursor
1815	PROKKA_01848	Anti-adapter protein IraP
1816	PROKKA_01849	Tetracycline resistance protein, class B
1817	PROKKA_01850	hypothetical protein
1818	PROKKA_01851	D-alanine--D-alanine ligase A
1819	PROKKA_01852	hypothetical protein
1820	PROKKA_01853	Inner membrane protein YaiY
1821	PROKKA_01854	hypothetical protein
1822	PROKKA_01855	Peptide antibiotic transporter SbmA
1823	PROKKA_01856	D-alanyl-D-alanine-carboxypeptidase/endopeptidase AmpH precursor
1824	PROKKA_01857	putative DNA-binding transcriptional regulator
1825	PROKKA_01858	Pertactin autotransporter precursor
1826	PROKKA_01859	Delta-aminolevulinic acid dehydratase
1827	PROKKA_01860	Acetyl-coenzyme A synthetase
1828	PROKKA_01861	2-methylcitrate dehydratase
1829	PROKKA_01862	2-methylcitrate synthase
1830	PROKKA_01863	Methylisocitrate lyase
1831	PROKKA_01864	Propionate catabolism operon regulatory protein
1832	PROKKA_01865	hypothetical protein
1833	PROKKA_01866	Threonine efflux protein
1834	PROKKA_01867	Ferrichrome-iron receptor precursor
1835	PROKKA_01868	Regulatory protein PchR
1836	PROKKA_01869	hypothetical protein
1837	PROKKA_01870	Cytochrome bd-II ubiquinol oxidase subunit 2
1838	PROKKA_01871	Cytochrome bd-II ubiquinol oxidase subunit 1
1839	PROKKA_01872	hypothetical protein
1840	PROKKA_01873	Type III restriction enzyme, res subunit
1841	PROKKA_01874	putative methyltransferase
1842	PROKKA_01875	Putative sialic acid transporter
1843	PROKKA_01876	Heavy-metal-associated domain protein
1844	PROKKA_01877	HTH-type transcriptional regulator HmrR
1845	PROKKA_01878	Copper-transporting P-type ATPase
1846	PROKKA_01879	Efflux pump periplasmic linker BepF
1847	PROKKA_01880	Efflux pump membrane transporter BepE
1848	PROKKA_01881	Outer membrane protein OprM precursor
1849	PROKKA_01882	hypothetical protein
1850	PROKKA_01883	hypothetical protein
1851	PROKKA_01884	Attachment invasion locus protein precursor
1852	PROKKA_01885	hypothetical protein
1853	PROKKA_01886	hypothetical protein
1854	PROKKA_01887	Putative cyclic-di-GMP phosphodiesterase AdrB
1855	PROKKA_01888	hypothetical protein
1856	PROKKA_01889	hypothetical protein
1857	PROKKA_01890	S-fimbrial protein subunit SfaA precursor
1858	PROKKA_01891	Chaperone protein EcpD precursor
1859	PROKKA_01892	Outer membrane usher protein FimD precursor
1860	PROKKA_01893	hypothetical protein
1861	PROKKA_01894	Chaperone protein FimC precursor
1862	PROKKA_01895	hypothetical protein
1863	PROKKA_01896	hypothetical protein
1864	PROKKA_01897	HTH-type transcriptional regulator DmlR
1865	PROKKA_01898	Haloacetate dehalogenase H-1
1866	PROKKA_01899	Ureidoglycolate lyase
1867	PROKKA_01900	3-isopropylmalate dehydratase small subunit
1868	PROKKA_01901	3-isopropylmalate dehydratase large subunit
1869	PROKKA_01902	Inner membrane transport protein YnfM
1870	PROKKA_01903	hypothetical protein
1871	PROKKA_01904	Diol dehydratase-reactivating factor alpha subunit
1872	PROKKA_01905	Diol dehydratase-reactivating factor alpha subunit
1873	PROKKA_01906	Transposase
1874	PROKKA_01907	hypothetical protein
1875	PROKKA_01908	Prophage CP4-57 integrase
1876	PROKKA_01910	Gamma-glutamyl phosphate reductase
1877	PROKKA_01911	Glutamate 5-kinase
1878	PROKKA_01912	Outer membrane pore protein E precursor
1879	PROKKA_01913	Sigma factor-binding protein Crl
1880	PROKKA_01914	2,6-dihydropseudooxynicotine hydrolase
1881	PROKKA_01915	Xanthine phosphoribosyltransferase
1882	PROKKA_01916	Cytosol non-specific dipeptidase
1883	PROKKA_01917	Peptide chain release factor 2
1884	PROKKA_01918	RNA-splicing ligase RtcB
1885	PROKKA_01919	DNA polymerase IV
1886	PROKKA_01920	L,D-transpeptidase catalytic domain
1887	PROKKA_01921	Glutamine amidotransferases class-II
1888	PROKKA_01922	Phosphoheptose isomerase
1889	PROKKA_01923	Acyl-coenzyme A dehydrogenase
1890	PROKKA_01924	2-oxoglutaramate amidase
1891	PROKKA_01925	periplasmic protein
1892	PROKKA_01926	Outer membrane protein PagN precursor
1893	PROKKA_01927	HTH-type transcriptional regulator DmlR
1894	PROKKA_01928	hypothetical protein
1895	PROKKA_01929	Poly-beta-1,6-N-acetyl-D-glucosamine N-deacetylase precursor
1896	PROKKA_01930	Enterobacteria AfaD invasin protein
1897	PROKKA_01931	F1 capsule-anchoring protein precursor
1898	PROKKA_01932	Chaperone protein caf1M precursor
1899	PROKKA_01933	Saf-pilin pilus formation protein
1900	PROKKA_01934	Integrase core domain protein
1901	PROKKA_01935	hypothetical protein
1902	PROKKA_01936	hypothetical protein
1903	PROKKA_01937	hypothetical protein
1904	PROKKA_01938	hypothetical protein
1905	PROKKA_01939	Toxic protein SymE
1906	PROKKA_01940	hypothetical protein
1907	PROKKA_01941	putative deoxyribonuclease RhsA
1908	PROKKA_01942	hypothetical protein
1909	PROKKA_01943	hypothetical protein
1910	PROKKA_01944	hypothetical protein
1911	PROKKA_01945	hypothetical protein
1912	PROKKA_01946	hypothetical protein
1913	PROKKA_01948	DNA polymerase III subunit epsilon
1914	PROKKA_01949	Ribonuclease HI
1915	PROKKA_01950	hypothetical protein
1916	PROKKA_01951	Hydroxyacylglutathione hydrolase
1917	PROKKA_01952	Membrane-bound lytic murein transglycosylase D precursor
1918	PROKKA_01953	putative methyltransferase YcgJ
1919	PROKKA_01954	hypothetical protein
1920	PROKKA_01955	Inner membrane transport protein YdhP
1921	PROKKA_01956	HTH-type transcriptional regulator DmlR
1922	PROKKA_01957	2,5-diketo-D-gluconic acid reductase B
1923	PROKKA_01964	D-glycero-beta-D-manno-heptose-1,7-bisphosphate 7-phosphatase
1924	PROKKA_01965	Methionine import ATP-binding protein MetN
1925	PROKKA_01966	D-methionine transport system permease protein MetI
1926	PROKKA_01967	D-methionine-binding lipoprotein MetQ precursor
1927	PROKKA_01968	Outer membrane lipoprotein RcsF precursor
1928	PROKKA_01969	putative tRNA (adenine(37)-N6)-methyltransferase
1929	PROKKA_01970	Proline--tRNA ligase
1930	PROKKA_01971	Lipoprotein NlpE precursor
1931	PROKKA_01972	Peptidyl-tRNA hydrolase ArfB
1932	PROKKA_01973	YaeQ protein
1933	PROKKA_01974	hypothetical protein
1934	PROKKA_01975	Rho-binding antiterminator
1935	PROKKA_01976	tRNA(Ile)-lysidine synthase
1936	PROKKA_01977	putative lyase
1937	PROKKA_01978	Lysine decarboxylase, constitutive
1938	PROKKA_01979	Chitinase A precursor
1939	PROKKA_01980	Acetyl-coenzyme A carboxylase carboxyl transferase subunit alpha
1940	PROKKA_01981	DNA polymerase III subunit alpha
1941	PROKKA_01982	Ribonuclease HII
1942	PROKKA_01983	Lipid-A-disaccharide synthase
1943	PROKKA_01984	Acyl-[acyl-carrier-protein]--UDP-N-acetylglucosamine O-acyltransferase
1944	PROKKA_01985	3-hydroxyacyl-[acyl-carrier-protein] dehydratase FabZ
1945	PROKKA_01986	UDP-3-O-(3-hydroxymyristoyl)glucosamine N-acyltransferase
1946	PROKKA_01987	Chaperone protein Skp precursor
1947	PROKKA_01988	Outer membrane protein assembly factor BamA precursor
1948	PROKKA_01989	Regulator of sigma-E protease RseP
1949	PROKKA_01990	Phosphatidate cytidylyltransferase
1950	PROKKA_01991	Ditrans,polycis-undecaprenyl-diphosphate synthase ((2E,6E)-farnesyl-diphosphate specific)
1951	PROKKA_01992	1-deoxy-D-xylulose 5-phosphate reductoisomerase
1952	PROKKA_01993	Ribosome-recycling factor
1953	PROKKA_01994	Uridylate kinase
1954	PROKKA_01995	Elongation factor Ts
1955	PROKKA_01996	30S ribosomal protein S2
1956	PROKKA_01997	Methionine aminopeptidase
1957	PROKKA_01998	Bifunctional uridylyltransferase/uridylyl-removing enzyme
1958	PROKKA_01999	2,3,4,5-tetrahydropyridine-2,6-dicarboxylate N-succinyltransferase
1959	PROKKA_02000	Proline/betaine transporter
1960	PROKKA_02001	hypothetical protein
1961	PROKKA_02002	Viral enhancin protein
1962	PROKKA_02003	Carbohydrate diacid regulator
1963	PROKKA_02004	Periplasmic serine endoprotease DegP precursor
1964	PROKKA_02005	Deoxyguanosinetriphosphate triphosphohydrolase
1965	PROKKA_02006	5'-methylthioadenosine/S-adenosylhomocysteine nucleosidase
1966	PROKKA_02007	Vitamin B12-binding protein precursor
1967	PROKKA_02008	hypothetical protein
1968	PROKKA_02009	Iron-sulfur cluster insertion protein ErpA
1969	PROKKA_02010	H(+)/Cl(-) exchange transporter ClcA
1970	PROKKA_02011	Glutamate-1-semialdehyde 2,1-aminomutase
1971	PROKKA_02012	hypothetical protein
1972	PROKKA_02013	Major MR/P fimbria protein precursor
1973	PROKKA_02014	hypothetical protein
1974	PROKKA_02015	hypothetical protein
1975	PROKKA_02016	Chaperone protein PapD precursor
1976	PROKKA_02017	Outer membrane usher protein PapC precursor
1977	PROKKA_02018	Fimbria A protein precursor
1978	PROKKA_02019	hypothetical protein
1979	PROKKA_02020	Iron(3+)-hydroxamate import system permease protein FhuB
1980	PROKKA_02021	Iron(3+)-hydroxamate-binding protein FhuD precursor
1981	PROKKA_02022	Iron(3+)-hydroxamate import ATP-binding protein FhuC
1982	PROKKA_02023	Ferrichrome-iron receptor precursor
1983	PROKKA_02024	Penicillin-binding protein 1B
1984	PROKKA_02025	ATP-dependent RNA helicase HrpB
1985	PROKKA_02026	2'-5'-RNA ligase
1986	PROKKA_02027	Sugar fermentation stimulation protein A
1987	PROKKA_02028	RNA polymerase-binding transcription factor DksA
1988	PROKKA_02029	Glutamyl-Q tRNA(Asp) synthetase
1989	PROKKA_02030	Poly(A) polymerase I precursor
1990	PROKKA_02031	2-amino-4-hydroxy-6-hydroxymethyldihydropteridine pyrophosphokinase
1991	PROKKA_02032	3-methyl-2-oxobutanoate hydroxymethyltransferase
1992	PROKKA_02033	Pantothenate synthetase
1993	PROKKA_02034	Aspartate 1-decarboxylase precursor
1994	PROKKA_02035	Poly-beta-1,6-N-acetyl-D-glucosamine N-deacetylase precursor
1995	PROKKA_02036	PTS system fructose IIA component
1996	PROKKA_02037	Type-1 fimbrial protein, A chain precursor
1997	PROKKA_02038	Chaperone protein FimC precursor
1998	PROKKA_02039	Outer membrane usher protein FimD precursor
[truncated: 2,405 more rows]
